# Supplementary material for: Development of genic-SSR markers by deep transcriptome sequencing in pigeonpea [Cajanus cajan (L.) Millspaugh]
Source: BMC Plant Biol. 2011 Jan 20;11:17. doi: 10.1186/1471-2229-11-17 (PMC3036606; doi:10.1186/1471-2229-11-17)
Supplement: Additional file 3 — Details of 2877 genic-SSR markers in pigeonpea. The SSR motif, number of repeats, sequence of forward and reverse primers, annealing temperature and expected product size (bp) is indicated [file 1471-2229-11-17-S3.XLS]

## Sheet: Sheet1
Additional file 3 – Details of 2877 genic-SSR markers in pigeonpea of SSR length of 10 bp or more for which primers were designed
SSR ID	TSA contig	Primer orientation	SSR length	Ta	GC%	Primer sequence	Product size	SSR motif	SSR sequence	SSR Length (bp)
ASSR-1	Contig_528	FORWARD	20	55.01	40	GTCCGTTGAAAAACAAAGAG	104	GA	gagaGAGAGAGAGAGAGAGA	20
		REVERSE	21	56	42.86	CGTTTTAGGTTTCTTCTCTGC
ASSR-2	Contig_536	FORWARD	22	55.57	45.45	GCAGTAGTAGCTAAAGCCAAAG	138	CT	ctctCTCTCTCTCTCTCTCTCTCTCT	26
		REVERSE	20	55.41	40	AAAACGATGAAGCAGGTATG
ASSR-3	Contig_580	FORWARD	22	55.03	40.91	GGCTTATAGGAACAACAAGAAG	141	AGAAAG	AGAAAGAGAAAGAGAAAGAGAAAGAGAAAg	30
		REVERSE	22	55.53	40.91	CTCCTCTTCATCTCAATCAATC
ASSR-4	Contig_739	FORWARD	22	57.3	40.91	CTGTGTTTTGTTTTCTCCACAC	173	TC	TCTCTCTCTCTCTCTCTctc	20
		REVERSE	21	55.17	42.86	GAATGTGTTTACGCTATGCTC
ASSR-5	Contig_791	FORWARD	22	55.28	40.91	GTGACGAGGATATACAAATTCC	129	AAATT	AAATTAAATTAAATTAAATTAAATTAAAtt	30
		REVERSE	21	54.72	42.86	CACAAACCTGTAACTTGATCC
ASSR-6	Contig_835	FORWARD	22	56.1	40.91	TCTCTCATTTCCTCACACTTTC	189	TC	TCTCTCTCTCTCTCTCTctc	20
		REVERSE	21	55.55	42.86	TTCAGTAACACCAACTGCTTC
ASSR-7	Contig_1606	FORWARD	22	55.52	40.91	CCGAACATTCTAGAACCATAAC	167	CTT	CtTCTTCTTCTTCTTCTTCttctt	24
		REVERSE	22	54.45	45.45	CCTTCTTCTTACTATCGCTCTC
ASSR-8	Contig_1612	FORWARD	21	57.29	42.86	GGTAGCCAATGTTTTGACAAG	142	AGA	AGAAGAAGAAGAagaagaagaagaaga	27
		REVERSE	20	54.89	50	AACTGCTGTAGCAGCTATCC
ASSR-9	Contig_1614	FORWARD	22	56.71	45.45	CGGAGTGTCAAAGTAACAGAAG	138	AGA	AGAAGAAGAAGAAGAAGAAGaaga	24
		REVERSE	21	55.38	47.62	CGACAGCAAAGAGATAGAGTG
ASSR-10	Contig_2057	FORWARD	21	55.85	47.62	CCACTGTCACTGTGCTTATTC	159	TGAAGA	TGAAGATGAAGATGAAGATGAAGATGAAGATGAAGATGAaga	42
		REVERSE	22	54.72	45.45	CCTCAAACTCTCTATCCTCATC
ASSR-11	Contig_2464	FORWARD	22	55.51	45.45	GCTACCTGTCAAGGACATAATC	155	CT	CTCTCTCTCTCTCTCT	16
		REVERSE	20	55.08	40	TTTCCTTCCTCACATGATTC
ASSR-12	Contig_2562	FORWARD	20	55.15	40	TTGTGAAGGGGAATAGAATG	164	AACAC	AACACAACACAACACAACACAACacaacac	30
		REVERSE	21	57.8	47.62	ACAGCTCGAACTTTCTTCCTC
ASSR-13	Contig_2640	FORWARD	22	54.43	40.91	GTGTCGCATGCTTATACTTTAC	160	ATTAG	ATTAGATTAGATTAGATTaGattaG	25
		REVERSE	21	55.3	42.86	TGATTACAACCTCGTTCTCAC
ASSR-14	Contig_3172	FORWARD	22	54.56	40.91	CTGAAGAAATGTACAGCTCAAG	135	ATC	ATCATCATCATCATCATcatc	21
		REVERSE	22	54.6	40.91	TTGACGTCAGATATAGGTTCTG
ASSR-15	Contig_3633	FORWARD	20	56.34	40	TGCAGCAGATTATTCATTCC	147	CAA	caacaaCAACAACAACAACAACAA	24
		REVERSE	22	55.02	40.91	TGGTCTTTCCTTATCTACATCC
ASSR-16	Contig_3647	FORWARD	20	54.46	55	AGTGAGAGCAGACAGAGGAC	147	GTT	gttgttGTTGTTGTTGTTGTTGTTGTT	27
		REVERSE	22	56.33	40.91	CCACCATGCAAGTAATATCTTC
ASSR-17	Contig_4064	FORWARD	22	55.53	40.91	TACTTCATATGTGCAGTTCCTG	181	CCTTCT	CCTTCTCCTTCTCCTTCTCCTTCTCCTTCTCCTtct	36
		REVERSE	21	55.14	47.62	AGGTTGAAGTTGTAGGAGAGG
ASSR-18	Contig_4967	FORWARD	20	55.13	45	TCTGTATCCCTCCATTTCTG	151	AAGAG	AAGAGAAGAGAAGAGAAGAGAagag	25
		REVERSE	20	55.16	55	AGAGTGAGTGAGTGGGAGTG
ASSR-19	Contig_7294	FORWARD	22	56.39	45.45	TAGTGTGATCTGTGAAGTGTGC	156	TGTTCA	tgttcaTGTTCATGTTCATGTTCATGTTCA	30
		REVERSE	22	57.28	45.45	GCTCTTCTCTGGACAGATTTTC
ASSR-20	Contig_8154	FORWARD	22	56.96	45.45	GGGAGAAGCCATAACAACTAAC	137	AT	atatATATATATATATATATAT	22
		REVERSE	22	55.55	40.91	GGTTCTACGTTTTCTCATGAAC
ASSR-21	Contig_9156	FORWARD	21	56.31	42.86	GAACAGATTCAATTCCGGTAG	232	CTG	CTGCTGCTGCTGCTGCTGCTGctgctg	27
		REVERSE	21	54.7	42.86	GATTATGCCATCACAGACTTC
ASSR-22	Contig_9644	FORWARD	21	56.18	42.86	GGATGATGGATATAGCCAAAG	150	CCT	CCTCCTCCTCCTCCTCCTcct	21
		REVERSE	22	56.53	40.91	TATATCGTGGAGGAACATCATC
ASSR-23	Contig_10476	FORWARD	21	55.67	47.62	CTTTCCCTTCTCTCTCAACAC	149	CCTTCT	CCTTCTCCTTCTCCTTCTCCTTCTCCttct	30
		REVERSE	20	57.73	50	AAGCAGAAGCAGAAGCAGAG
ASSR-24	Contig_11166	FORWARD	22	55	40.91	TGCTATGTTTAGTCTCGTTCAG	133	TA	TATATATATATATATAtata	20
		REVERSE	21	55.39	42.86	TACTGCTTCTTTTCCCCTTAC
ASSR-25	Contig_1	FORWARD	20	56.61	45	CTAATTCCTTGCCAAGAAGG	178	GA	GAGAGAGAGAGAGAGAGAGA	20
		REVERSE	21	55.38	47.62	GTACTTCCCCACTTTTCTCAC
ASSR-26	Contig_53	FORWARD	22	55.13	45.45	GACACAGACACAGCATAGAAAG	119	CT	CtcTCTCTCTCTCTctctcT	20
		REVERSE	22	54.17	45.45	AAACACCACACTACACTGTACC
ASSR-27	Contig_86	FORWARD	22	54.69	40.91	TTTATGGCCTTACTTCTCTCTC	171	CTT	CTTCTTCTTCTTCTTCTTCTTCTTCTTCTTCTTCTTCTT	39
		REVERSE	20	57.72	40	AGATGCATTCGCCATTTAAC
ASSR-28	Contig_198	FORWARD	22	53.69	40.91	GCTCTTCTTCTTCTTCTTCTTC	145	TC	TCTCTCTCTCTcTcTctcTCTCTC	24
		REVERSE	22	56.61	45.45	GGGGGAGACACATAAATCTAAC
ASSR-29	Contig_198	FORWARD	21	54.83	42.86	ATCATCACTCACATCTGGAAC	162	TAT	TATTATTATTATTATTATTATTAT	24
		REVERSE	21	56.2	42.86	AAGATCAAGATTGGCTCTCTG
ASSR-30	Contig_198	FORWARD	22	56.03	40.91	CAAAAGGTAGCAAGCATAGAAC	173	TCT	TCTTCTTCTTCTTCTTCTTCTTCT	24
		REVERSE	22	55.15	50	TTAGCGAGAGAGAGAGAGAGAG
ASSR-31	Contig_213	FORWARD	22	57.07	40.91	GATAAAAGAAAACGGAGACGAC	148	AG	AgAGAGAGAGAGAGAGAGAGAG	22
		REVERSE	22	56.96	45.45	ATATAGCGAGAGCAGAAGGAAC
ASSR-32	Contig_230	FORWARD	21	54.29	42.86	ACAACAACACACTCTCTTTCC	198	CT	CTcTCTCTcTCtCTCTCTCTCTCT	24
		REVERSE	22	56.06	45.45	TACTGTCCAACGAAGTAGGAAC
ASSR-33	Contig_241	FORWARD	23	54.25	43.48	CAGAGAGTTCAAGTAGGAATAGG	160	GAATAC	GAATACGAATACGAATACGAATACGAATAC	30
		REVERSE	20	55.74	45	TTTATCGGGTCCCTTATCTC
ASSR-34	Contig_321	FORWARD	20	57.78	40	ATTAAAAATCACGCGACGAC	148	AG	AGAGAGAGAGAGAGAGAGAGAG	22
		REVERSE	22	55.17	40.91	TAGCTGAAGAAGAAGAAGAAGC
ASSR-35	Contig_361	FORWARD	22	56.02	40.91	TTCCTCACATTCATCTCTCTTC	140	CT	CTcTCtctCtctcTCTCTCTCTCT	24
		REVERSE	22	54.62	45.45	CACTCTCTCCTCCAATAATACC
ASSR-36	Contig_406	FORWARD	22	54.93	40.91	CCACATTTCTTTCTCTCTCTTC	159	TC	tctcTCTCTCTCTCTCTCTCTCtctcTC	28
		REVERSE	20	55.62	40	AATTCCAAAACCTGGATCTC
ASSR-37	Contig_413	FORWARD	22	55.31	40.91	ACTTGCATTCCTGTAACTTCTC	176	CT	CTCTCTCTCTCTCTCTCTCTCTCTCtCT	28
		REVERSE	22	55.72	40.91	CTCTCTTCCCTTTTGTGTTATG
ASSR-38	Contig_413	FORWARD	20	55.23	40	TTGGTTCCTTATCCACTTTG	181	CATTGC	CATTGCCATTGCCATTGCCATTGCCATTGCCATTGCCATTGC	42
		REVERSE	22	54.98	40.91	AGTCATATAAAGGGTGGTTCTG
ASSR-39	Contig_427	FORWARD	22	55.41	40.91	TTACTGTGGATGAAGTGAAGTG	181	GAA	gAAGAAGAAGAAGAAgaaGAA	21
		REVERSE	22	55.07	40.91	CTAGTTGAACCTTTCTCTTTGG
ASSR-40	Contig_431	FORWARD	20	53.9	40	CCAACTTTGTTCCCTTTATC	155	CT	CtCTCTCTCtCTCtCtctct	20
		REVERSE	21	55.61	42.86	TGAAGTGCAGATATGTGTGTG
ASSR-41	Contig_457	FORWARD	22	55.47	45.45	GATTTTTCCCTCTCTCTCTCTC	164	TC	TCTCTCTCTCTCTCTCTCtC	20
		REVERSE	20	55.36	45	ATGTCAAGCTCATCCTTCAG
ASSR-42	Contig_457	FORWARD	21	55.99	42.86	ATTCCATATGGCAAGAGAGAG	153	GTT	GTTGTTGTTGTTGTTGTTGTTGTT	24
		REVERSE	22	55.15	40.91	AGCTCATGATCTTCTAATCCAC
ASSR-43	Contig_465	FORWARD	22	54.97	50	GTCTGAGAGAGTGTGTGTCTTG	113	CT	ctCTCTCTCTCTCTCTCTCTCTCT	24
		REVERSE	21	55.54	42.86	GATTTCAGGAATTACCTCAGC
ASSR-44	Contig_465	FORWARD	22	55.03	45.45	GTACAACAGAAGGAGAGAAAGC	180	GGA	GGAGGAGGAGGAGGAGGAGGAGGA	24
		REVERSE	22	55.58	40.91	ATTTACATAGCAGCAGGAGAAG
ASSR-45	Contig_477	FORWARD	20	54.99	45	GAGAGGTTGTTGAAGAAACG	148	AG	agAGAGAGAGAGAGAGAGAG	20
		REVERSE	20	55.62	40	TTTGCCATAGAAGCAGAATC
ASSR-46	Contig_483	FORWARD	22	55.05	40.91	GCTCTTTGTTTTTCCTACACTC	133	CT	CTCTCTCTCTCTCTCTCtct	20
		REVERSE	22	54.49	40.91	ATTTGCTCTCCTCTACAGAATC
ASSR-47	Contig_502	FORWARD	21	53.72	47.62	GTGTACACACAAACACACTCC	153	CT	ctCTCTCTCTCTCTCTCTCT	20
		REVERSE	22	51.73	40.91	CTAACACTTAACAACTCACACC
ASSR-48	Contig_522	FORWARD	20	55.49	50	AGAAGGAGAAGCAGGAAGAG	150	AAGAGG	AAGAGGAAGAGGAAGAGGAAGAGGAAGAGGAAGAGG	36
		REVERSE	21	55.25	47.62	AGAGAGACCAAACAGGAAGAG
ASSR-49	Contig_554	FORWARD	21	56.53	42.86	CAGAAACTTTCCTCCGTAATG	179	TC	TCTCTCTCTCTCTCTCtcTC	20
		REVERSE	20	56.21	45	GGGGGTTAGTTTGAAGTTTG
ASSR-50	Contig_585	FORWARD	22	55.28	45.45	TATGACTGACCACACCTTAGTG	133	GA	GAGAGAGAGAGAGAGAGAGA	20
		REVERSE	20	56.72	45	TTTAGTCCTTGTTCCGATCC
ASSR-51	Contig_586	FORWARD	22	55.21	40.91	TAGAAACAGAATCTCCCTTCAC	155	CT	CTCTCTCTCTCTCTCTCTCtcT	22
		REVERSE	22	54.56	40.91	CTGCTACAATCTTGACTCTTTG
ASSR-52	Contig_594	FORWARD	22	55.28	40.91	AACCTAACCAAACTAGAACGTG	141	CAACAC	CAACACCAACACCAACACCAACACCAACAC	30
		REVERSE	20	55.04	45	GGCTTCTAATGATTCGTCTG
ASSR-53	Contig_598	FORWARD	22	55.57	40.91	TGCTGAGAGATGAGTGATAATG	142	CT	cTCTCTCTCTCTCTCTCTCTCTCT	24
		REVERSE	22	54.19	40.91	GCTAGGCACATTGTTCATATAC
ASSR-54	Contig_602	FORWARD	22	55.31	45.45	GATAGGTGGTCATGTGTATGTG	137	CT	ctCTCTCTCTCTCTCTCTCTCTCT	24
		REVERSE	22	55.44	40.91	TTATGTGCTGTGTGTAAAGACC
ASSR-55	Contig_605	FORWARD	22	55.39	40.91	AAAGAACTCGCATCTGTATCTC	146	TC	tcTCTCTCTCTCTCTCTCTC	20
		REVERSE	22	56.06	45.45	AGAGAGAGGAGAAAAGAGGTTG
ASSR-56	Contig_612	FORWARD	22	55.72	45.45	CTCTTAGGAAGACACAGGATTG	150	AG	AGAGAGAGAGAGAGAGAGAgAGAgAGAGAGAGAG	34
		REVERSE	22	54.18	40.91	AGAAGAGAAGAAGAAGCAGAAG
ASSR-57	Contig_624	FORWARD	22	53.75	40.91	CGGAAGCTTCTATAATACACTG	161	CT	CTCTCTCTCTCTcTCTCTCTCTCTCT	26
		REVERSE	22	55.42	45.45	AGAGAACAGAGAGAGCAATGAC
ASSR-58	Contig_634	FORWARD	22	54.83	40.91	GAATTCTCTGGGACTACAAAAG	120	CT	ctctCTCTCTCTCTCTCTCT	20
		REVERSE	22	55.73	40.91	AAGGGTTGTTTTATAGGAGAGG
ASSR-59	Contig_643	FORWARD	21	55.26	42.86	CAATAAGCTCAGTATCGCATC	169	GA	GAGAGAGAGAGAGAGAGaGa	20
		REVERSE	22	56.74	45.45	CAGAGAAGAGAAGGAGAAAAGC
ASSR-60	Contig_645	FORWARD	21	55.29	52.38	GGAGACCTTCTCCATGTACTC	162	AG	agaGAgaGAGAGAGAGAGAG	20
		REVERSE	21	55.35	47.62	TCCCTTTCTCTCTCTAACCAG
ASSR-61	Contig_687	FORWARD	21	54.19	42.86	CTGCTTGTAATCTCCATTCTC	151	TC	TCtCTCTCTCTCTCTCTCTC	20
		REVERSE	22	55.36	40.91	GTTACCCTTTGTTAACCACAAC
ASSR-62	Contig_693	FORWARD	22	56.14	40.91	TGATTAAAGAGTCAGGGTTACG	140	AAT	AATAATAATAATAATAATAAT	21
		REVERSE	22	54.85	40.91	TCAAATTGTGCTGAGTAGTAGG
ASSR-63	Contig_698	FORWARD	20	53.95	40	TTATCAAATGTAGCCACTGC	143	TC	tcTCTCTCTCTCTCTCTCTCTCTC	24
		REVERSE	22	54.61	40.91	GATGGTGATGTATTATGACTGC
ASSR-64	Contig_699	FORWARD	20	54.99	45	AGTGTGGGGTAATTGTGAAG	163	GA	GAGAGaGAGAGAGAGAgaGAgA	22
		REVERSE	20	57.36	45	TTTTTACCACCACCCTCATC
ASSR-65	Contig_709	FORWARD	22	55.06	40.91	CTCTCAAGCTCTTCCAATAATC	170	AG	AGAGAGAGAGAGAGAGAGAG	20
		REVERSE	22	55.35	40.91	GCTTCTACTTTTGCTTTGAGTC
ASSR-66	Contig_726	FORWARD	22	54.98	40.91	CAAGTAAACGATTCCTCTTCTC	180	CT	CTcTCTCTCTCTctctctctctct	24
		REVERSE	22	55.37	40.91	GTTCCCTATAGTTGATGTTTGG
ASSR-67	Contig_731	FORWARD	20	54.56	55	GTCTCTGGTTCCACTGTCTC	184	GA	GAGAGAGAGAGAgagAGAGAGAGAGAGAGAGAGA	34
		REVERSE	22	54.01	40.91	GAAAGAAGAGGATCTCAAACTC
ASSR-68	Contig_740	FORWARD	20	56.56	45	CCTTGTCACATTTTCCACTG	149	TC	TCTCTCTCTCTCTCTCTCTC	20
		REVERSE	22	54.65	40.91	AACTAGGAGTAGGAATTGCTTG
ASSR-69	Contig_763	FORWARD	21	55.53	47.62	GTAGCTCCCGGTATTTACAAC	162	TC	TCTCTCTCTCTCTCTCTCtc	20
		REVERSE	21	56.67	42.86	ATATGCAAACTACGGGTTCAC
ASSR-70	Contig_765	FORWARD	22	54.58	45.45	TGTTAACTGTAGTGGGAGTGAG	172	GGTAGA	GGTAGAGGTAGAGGTAGAGGTAGAGGTAGAGGTAGA	36
		REVERSE	22	55.26	45.45	AGAGACTACCGTAAACGAACAC
ASSR-71	Contig_769	FORWARD	20	56.1	40	AATTGCATCTCGACAATCAC	183	AG	agAGAGAGAGAGAGAGAGAG	20
		REVERSE	22	56.2	50	GCTTAGGGTACTTAGGGTTGAC
ASSR-72	Contig_794	FORWARD	20	55.99	40	TCAAATCCCACTTGTGTTTC	156	GA	GAGAGAGAGAGAGAGAGAgAGA	22
		REVERSE	21	54.98	42.86	AGGATGATTCCTACTCGTTTC
ASSR-73	Contig_795	FORWARD	21	55.35	42.86	CAGAGGCATTACTTATTGCAG	217	TC	TCTCTCTCTCTCTCTCTCTCTCtCTC	26
		REVERSE	20	55.44	40	AGCGAAACAACAAGAATCAC
ASSR-74	Contig_799	FORWARD	22	53.26	50	GAGGGAGAAGAGAGAGATAGAG	138	AG	AGAGAGAgAGAGagAGAGAGAgaG	24
		REVERSE	22	55.16	40.91	AGACATGAGGTCCTTTTTGTAG
ASSR-75	Contig_819	FORWARD	21	55.12	47.62	ATACCTGCTCTTCCATCTCTC	118	TC	tCTCTCTCTCTcTctctctc	20
		REVERSE	21	55.66	42.86	AACCCCATTTTCACTCACTAC
ASSR-76	Contig_824	FORWARD	22	55.86	45.45	AAGAGGATTGGAGGTAGAAGAG	158	GA	GAGAGAGAGAGAGAGAGAGAga	22
		REVERSE	22	53.51	40.91	CGTTTCCGTATAACTAAGTCAC
ASSR-77	Contig_829	FORWARD	20	54.6	40	TGTGGTTTCTGTTATGAACG	136	CT	CTCTCTCTCTCTcTcTCTCt	20
		REVERSE	22	57.24	40.91	CGAGAAAGAAAGTCTGAAATCC
ASSR-78	Contig_839	FORWARD	22	55.01	40.91	CTTTTGAGAGAACAAGAGGAAC	132	AACC	AACCAACCAACCAACCAACC	20
		REVERSE	22	55.37	45.45	GGGGGTAACTTCTAGTTTTAGG
ASSR-79	Contig_845	FORWARD	21	55.38	42.86	GTTAAAACCTCCCTTTCACAC	154	AG	AGAGAGAgAGAGAGAGAGAG	20
		REVERSE	21	55.37	47.62	AAGGCGTAGATGAGAGACTTC
ASSR-80	Contig_852	FORWARD	21	55.77	42.86	GAAGCTTTGACGGTTTATCTC	158	AG	AgaGAGAGAGAGAGAGAGAG	20
		REVERSE	22	55.7	40.91	ACCCTTTTCTCACTTCTATTCC
ASSR-81	Contig_864	FORWARD	22	55.15	40.91	ATCTCCATGAGTAGCAGATTTC	160	CT	CTCTCTCTCTCTCTCtctcT	20
		REVERSE	22	54.82	40.91	AGGTTGAAGAAGCTTAGTTGAG
ASSR-82	Contig_873	FORWARD	20	54.91	40	GAATGCTTCAAACTCCAAAC	122	CT	cTCTCTCTCTCTCTCTCTCT	20
		REVERSE	22	54.71	40.91	AACAATAGAGCAGGATCTAAGC
ASSR-83	Contig_874	FORWARD	20	55.33	45	TTGAACTCGGAGATCTGTTC	144	GA	GAGAGAGAGAGaGAgAGAGAGa	22
		REVERSE	21	54.99	42.86	ATCCGTCTACATTCAACACAC
ASSR-84	Contig_890	FORWARD	20	54.91	45	CCACAGAGAAGGAAATGAAG	150	AG	AGAGAGAGaGAGAGAGAGAG	20
		REVERSE	23	54.44	43.48	TGTTCTACCTCTGTTATCTCTCC
ASSR-85	Contig_905	FORWARD	20	57.8	45	ATGAAAAGTGCACCGAAGAC	202	AG	agAGAGAgAGAGAGAGAGAG	20
		REVERSE	22	54.2	40.91	CATAGATATCGAGAGCATCAAC
ASSR-86	Contig_912	FORWARD	20	55.89	45	GAAGGAACACTGCTTGAATG	280	GA	GAGAGAGAGAGAGAGAGaga	20
		REVERSE	22	55.36	40.91	ACCTAGCAGAAAATGGTTGTAG
ASSR-87	Contig_966	FORWARD	22	53.78	40.91	GGAACTTGTCACAGAATATCAC	160	AG	AGAGAGAGAGAGAGAGAGAG	20
		REVERSE	22	54.65	40.91	CAGTGGTCCTTTTATAATCTCC
ASSR-88	Contig_969	FORWARD	22	54.71	40.91	TAGTGAAACAACTGAGGACAAG	181	TTCT	TTCTTTCTTTCTTTCTTTCT	20
		REVERSE	21	56.93	42.86	CCTTCACAAACCATTACATCC
ASSR-89	Contig_989	FORWARD	20	54.95	55	AGGGTCTCTCTCTGGAACTC	156	TGA	TGATGATGATGATGATGATGA	21
		REVERSE	21	56.48	47.62	TACTCTGCGTTGATACCACTG
ASSR-90	Contig_991	FORWARD	22	55.12	40.91	TACAACTGTGGAGATGGATATG	136	TGA	TGATGATGATGATGATGATGA	21
		REVERSE	22	54.91	40.91	TTTCTAAACTCTCTTCGCTACC
ASSR-91	Contig_1138	FORWARD	20	55.86	45	ATGAAGATGAAGGGTGTGTG	113	GGTTA	GGTTAGGTTAGGTTAGGTTAGGTTA	25
		REVERSE	21	54.53	42.86	ATCGAATGTCTTCACTACTGC
ASSR-92	Contig_1159	FORWARD	20	56.82	45	GAAGCTTCCAGAAACAAAGC	217	CAAATG	CAAATGCAAATGCAAATGCAAATGCAAATG	30
		REVERSE	22	54.78	45.45	GAGTAGAATACGAGGATTGAGG
ASSR-93	Contig_1176	FORWARD	22	55.98	40.91	AGAAAGAAGAGGAGGAAGAATG	165	CATTTG	CATTTGCATTTGCATTTGCATTTGCATTTG	30
		REVERSE	22	55.06	40.91	GAGTCTTAACGAAAACAGAAGG
ASSR-94	Contig_1211	FORWARD	20	59.47	55	CTGTGGATGCAAGCGTAGAC	185	TCTT	TCTTTCTTTCTTTCTTtCTTTCTT	24
		REVERSE	22	54.83	40.91	GAGTTGACCAAAGGAATAAGAG
ASSR-95	Contig_1244	FORWARD	22	54.12	40.91	AAACTTACACAAGTAGCAGCAC	148	AAC	AACAACAACAACAACAACAACAACAACAACAACAACAAC	39
		REVERSE	21	55.25	42.86	TCAGTCTCAAACATGTTCTCC
ASSR-96	Contig_1334	FORWARD	22	56.75	40.91	TATAGGCACCATCACTTGAATC	174	AGA	AgaaGAAGAAGAAGAAGAAgAaGA	24
		REVERSE	20	56.78	50	GCGCTCTTTATTCTCCACTC
ASSR-97	Contig_1339	FORWARD	22	54.72	45.45	GAGGATGAAGAGGAAGAGTATG	145	ATGGAC	ATGGACATGGACATGgaCATGGACATGGACATGGACATGGACATGGAC	48
		REVERSE	22	57.95	40.91	TAGCCATCATCTTGTTATGCTG
ASSR-98	Contig_1339	FORWARD	20	54.45	40	ACAACAACAGCAATACATGG	159	AACATG	AACATGAACATGAACATGAACATGAACATG	30
		REVERSE	22	55.06	40.91	ATCGGATAGTAGTTCATGGAAG
ASSR-99	Contig_1347	FORWARD	22	55.77	45.45	ACCTAAGGTCTGGAACTTCTTC	142	CAC	CACCACCACCACCACCACCACCACCACCAC	30
		REVERSE	20	55.06	50	CTCGAGAGGAAGATTGTGAG
ASSR-100	Contig_1349	FORWARD	22	54.26	40.91	AACTTAGACTCTGACCCATTTC	144	GGT	GgTGGTGGTGGTGgtGgtGgt	21
		REVERSE	22	54.88	45.45	CAAGTTGAACCACTAGACACAC
ASSR-101	Contig_1351	FORWARD	22	55.6	40.91	CACTGAATTTGGTAGGGTTAAG	182	CAC	CACCACCACCACCACCACCAC	21
		REVERSE	20	56.26	45	GTAATACATGGGCATTGTGG
ASSR-102	Contig_1356	FORWARD	22	55.95	54.55	AGTAGAGGGAGAGAGAGTGGAG	131	GGT	GGTGGTGGTGGTGGTGGTGGTGGT	24
		REVERSE	22	54.62	45.45	ATACTAGACCGAGAAGAACTCG
ASSR-103	Contig_1360	FORWARD	22	55.24	40.91	AAAAGTGTGGAAGTAGGTGAAG	162	CCA	CCACCACcACcACCACCACCA	21
		REVERSE	22	55.63	40.91	GCCTGTGAATTCTTCTAATGAC
ASSR-104	Contig_1364	FORWARD	22	56.18	40.91	CTTCTGCTGCTAATAACTTTGG	200	ACC	ACCACCACCACCACCACCACC	21
		REVERSE	22	54.52	40.91	AGGAGAAGAGAAAGAGTTGATG
ASSR-105	Contig_1380	FORWARD	22	54.26	40.91	AGGAATATAGTTCAAGGTGGAG	125	CCA	ccaCCACCACCACCACCACCACCA	24
		REVERSE	22	55.77	50	GCAGGAGTGTAGGTTGTATAGC
ASSR-106	Contig_1383	FORWARD	22	57.19	45.45	CCTTTCTCTGCTCCTATTATGG	164	TGG	TGGTGGTGGTGGTGGTGGTGG	21
		REVERSE	20	55.37	40	AAGAATCATTTGGCAGTGAG
ASSR-107	Contig_1504	FORWARD	21	55.92	42.86	ATACTGAGCGTTTCCCATAAC	248	TCT	tCTTCTTCTTCTtCTTCTTCT	21
		REVERSE	20	54.35	45	ATTGACGACGTAACTTCTCC
ASSR-108	Contig_1580	FORWARD	23	55	43.48	TGCTACAGTGAGTCTTGTACTTG	152	GAT	GATGATGATGATGATGATGAT	21
		REVERSE	22	55.16	40.91	CGTTGTCTTCTTCTTCTTCTTC
ASSR-109	Contig_1580	FORWARD	22	56.1	40.91	GTCCATAAAGATGATGATGAGG	139	GAA	GAAGAAGAAGAAgAAgAAGAAGAAgAaGAa	30
		REVERSE	22	54.84	40.91	CAGTGATCTTTCTGTGTTCATC
ASSR-110	Contig_1582	FORWARD	21	54.57	42.86	GGAGGTGGAAGAAAAAGATAC	150	AAG	AAGAAGAAGAAGAAGAAGAAGAAg	24
		REVERSE	22	56.78	45.45	GCTTCACAGTGCAGATACTTTC
ASSR-111	Contig_1586	FORWARD	22	54.23	40.91	CTGTTGAACTCCGATGTTATAG	142	AGA	AGAAGAAGAAGAAGAAGAAGAAGA	24
		REVERSE	22	55.59	40.91	TCCTAAGCTTCAGTGACTTTTC
ASSR-112	Contig_1588	FORWARD	20	56.07	45	CAGCGTAGAACGAAACAATC	207	CTT	cttCTTCTTCTTCTTCTTCTT	21
		REVERSE	22	54.55	45.45	CAAGCTTCTCTTTCTCTCTCTC
ASSR-113	Contig_1589	FORWARD	22	55.7	40.91	TAATCTCAGCTTTAACCTCTGC	149	CTT	CTTCTTCTTCTTCTTcTTCTT	21
		REVERSE	21	56.08	52.38	AGGGTGAAGACGAGACTGTAG
ASSR-114	Contig_1589	FORWARD	22	55.48	40.91	CACCCATTAACTCAGATTTCTC	236	CAT	CATCATCATCATCATCATCAT	21
		REVERSE	22	57.56	40.91	GGGAAGAAGAAAGGTAAAAAGG
ASSR-115	Contig_1590	FORWARD	20	55.99	40	TTTGATGTTGGTCCTTGTTC	160	TCT	TCTTCTTCTTCTTCTTCTTCT	21
		REVERSE	22	56.03	40.91	TTGTTAACTCCCTTCACTTCAC
ASSR-116	Contig_1593	FORWARD	22	55.9	40.91	ACACGTACAAAACAGAATCCTC	187	TTC	ttCTTCTTCTTCTTCTTCTTcTTCTTC	27
		REVERSE	21	54.99	42.86	AAGAAGATCATGGGGACTAAG
ASSR-117	Contig_1595	FORWARD	22	54.3	40.91	ATTCTCTCATCATCACTCACTG	170	CTT	CTTCTTCTTCTTCTTCTTCTTCTT	24
		REVERSE	22	55.61	40.91	CCTCAATTCGATCCTGTAATAG
ASSR-118	Contig_1596	FORWARD	22	56.21	40.91	TCATTCGGTAAGAGTTATCAGC	173	AAG	AAGAAGAAGAAGAAGAAGAAGAAGAAG	27
		REVERSE	22	55.53	40.91	CAATCCTTTAGGTAGATTGTGG
ASSR-119	Contig_1599	FORWARD	21	57.83	42.86	ATGACAAAACGACAGCGTAAC	117	TTC	TTCTTCTTCTTCTTCTTCTTC	21
		REVERSE	22	56.08	40.91	GTTGAGAAAAGAGTGCGTTTAG
ASSR-120	Contig_1600	FORWARD	20	55.38	45	CCCAGAGATTCACATTCATC	159	CTT	cttCTTCTTCTTCTTCTTCTTCTTCTT	27
		REVERSE	22	55.01	40.91	GGTAATAACGTGTATTGCAGTG
ASSR-121	Contig_1601	FORWARD	22	55.47	40.91	ACCTCTTCAACTGCTCTATTTG	179	TCT	TCTTCTTCTTCTTCTTCTTCTTCT	24
		REVERSE	22	55.06	40.91	AATGGAGTATAAGATCGAGTGG
ASSR-122	Contig_1608	FORWARD	21	55.84	42.86	GTGTTGCCACAGAAGTTAATG	196	CTT	cttCTTCTTCTTCTTCTTCTT	21
		REVERSE	22	54.85	40.91	TGATTAACAGCAGAGTAACCAG
ASSR-123	Contig_1611	FORWARD	21	55.31	42.86	CTATCGACAGCAAAATCTCTG	155	TTC	TTCTTCTTCTTCTTCTTCTTCTTC	24
		REVERSE	22	54.69	45.45	GTGACGACTGTATCTGTGAATC
ASSR-124	Contig_1616	FORWARD	22	54.93	45.45	GTTGCTTACCTTTCTGTACCTC	195	CTT	CTTCTTCTTCTTCTTCTTCTTCTTCTT	27
		REVERSE	22	54.36	45.45	CGTAGATGTCAGAGACAAAGAG
ASSR-125	Contig_1619	FORWARD	20	57.11	50	GGGCAACCTCAAACTATCAC	155	CTT	CTtCTTCTtcTTCTTCTTCTTCTT	24
		REVERSE	20	55.74	50	ACACAGCTTGGAGCAGTTAG
ASSR-126	Contig_1625	FORWARD	22	56.16	40.91	CATCTTCCTTCCTTTTATCCTC	223	TCT	tcTtCTTCTTCTTcTTCTTCTTCTTCTTCTTCTTCT	36
		REVERSE	21	56.36	42.86	GACTCCGAAACTTGTTGAATC
ASSR-127	Contig_1628	FORWARD	20	55.63	50	CACCAACTCCTTCACACTTC	172	GAA	GAAGAAGAAGAAGAAGAAGAAGAA	24
		REVERSE	22	55.6	40.91	CCAAAGGTCATAGTACCAAAAG
ASSR-128	Contig_1629	FORWARD	22	56.52	40.91	GACTTAATCATCCCCAAATACC	133	GAA	GAAGAAGAAGAAGAAGAAGAAGAA	24
		REVERSE	22	54.91	40.91	AACCCAGACAGTATCAAATCTC
ASSR-129	Contig_1630	FORWARD	22	55.97	45.45	TTCTACACTCATCTGGGTCTTC	166	CTT	cttCTTCTTCTTCTTCTTCTTCTTCTT	27
		REVERSE	20	55.44	50	GACTTCTCCACCAACACAAC
ASSR-130	Contig_1631	FORWARD	20	55.14	45	GTCGCAAAAGAGACTGAAAC	162	AAG	AAGAAGAAGAAGAAGAAGAAG	21
		REVERSE	20	55.41	40	ATTTCGTCAGCTGGTAATTG
ASSR-131	Contig_1635	FORWARD	20	55.7	50	AGATTGGAGAGGGTGAGAAC	170	TCT	TCTTCTTCTTCTTCTTCTTCTTCT	24
		REVERSE	22	53.94	40.91	AAGAGAAGAGAAGAGAAGATCG
ASSR-132	Contig_1642	FORWARD	21	55.58	42.86	GAACTCCACTTTCTCGATTTC	152	TCT	tCTTCTTCTTCTTCTTCTTCTTCT	24
		REVERSE	22	55.52	40.91	CCAATAGAATAACTTCGTCCAC
ASSR-133	Contig_1647	FORWARD	20	55.88	50	AGTGATGAAGAGGAGGAAGG	147	AGA	AGAAGAAGAAGAAGAAGAAGA	21
		REVERSE	21	54.24	47.62	CTTCTTATCCTCACTGTCTGC
ASSR-134	Contig_1653	FORWARD	22	57.58	40.91	CAAGTTCTTCTTTCTTCGCTTC	143	AGA	AGAAGAAGAAGAAGAAGAAGA	21
		REVERSE	22	55.67	40.91	GACTTGAATCTGTTCGAAACTC
ASSR-135	Contig_1655	FORWARD	22	55.53	40.91	TCACCATTATTGCTAGTGACTG	203	AGA	AGAAGAAGAAGAAGAAGAAGA	21
		REVERSE	22	55.39	45.45	GTCATCTCACTTTGTTCCCTAC
ASSR-136	Contig_1658	FORWARD	22	56.07	40.91	TACTGGTTCCTCAGAATAATCG	156	CTT	CTTCTTCTTCTTCTTCTTCTT	21
		REVERSE	20	55.42	45	TGAGTTCTCAGAAGGTTTGG
ASSR-137	Contig_1662	FORWARD	22	55.47	45.45	GAAGAGGAGAGAAAGAGAATCC	205	GAA	GAAGAAGAAGAAGAAGAAGAAGAA	24
		REVERSE	20	55.55	40	TTGAATGTAAAAGGGCTCTG
ASSR-138	Contig_1667	FORWARD	22	54.47	40.91	GTAAACAGCAAACAGTTCAGAG	152	CTT	CTTCTTCTTCTtcTTCTTCTTCTT	24
		REVERSE	22	57.15	40.91	CTAGATTCATTTTGGGCCTTAG
ASSR-139	Contig_1670	FORWARD	21	54.73	42.86	GTGGTGTTGTTCTTCAACTTC	134	TCT	TCTTCTTCTTCTTCTTCTTCT	21
		REVERSE	22	55.52	40.91	TTTTCTGAGTCTGATCCTAAGC
ASSR-140	Contig_1672	FORWARD	21	56.76	42.86	GCTATCTTCAAAATCGCTGTC	146	TCT	TCTTCTTCTTCTTCTTCTTCTTCT	24
		REVERSE	22	53.19	40.91	GTGTCTGTGAACACAATTACAG
ASSR-141	Contig_1675	FORWARD	22	54.18	40.91	CTCTTCCTTCATCTTCTTTCTC	153	TTC	TTCTTCTTCTTCTTCTTCTtCTTC	24
		REVERSE	21	55.55	42.86	GAGTGTTTGGGTTTTAAGAGG
ASSR-142	Contig_1676	FORWARD	23	55.19	47.83	CGGCAGAGTATAGTGTAAGTAGG	176	GAA	GAAGAAGAAGAAGAAGAAGAA	21
		REVERSE	22	55.62	40.91	CACCATGAAATACATGAGACAG
ASSR-143	Contig_1678	FORWARD	21	55.89	47.62	GATAGGATAGAAGCCAGCAAG	139	TTC	TTCTTCTTCTTCTTCTTCTTCTTCTTC	27
		REVERSE	20	55.82	50	CAAAAGAGAGAGTGGGTGTG
ASSR-144	Contig_1680	FORWARD	21	56.84	47.62	TACCTCTTCGTCATCCTCAAC	169	GAA	GAAGAAGAaGAAGAaGAAGAAGAA	24
		REVERSE	22	54.93	40.91	CTTCTTGGATGACTTTCTTCTC
ASSR-145	Contig_1681	FORWARD	22	55.36	40.91	GGATCATGGCTACTCATATTTC	129	TCT	TCTTCTTCTTCTTCTTCTTCT	21
		REVERSE	21	55.53	42.86	AGAAAGAGCATGAAAGGTAGC
ASSR-146	Contig_1689	FORWARD	22	56.22	40.91	GATGTTCAATTCAGAGGAACAC	149	CACCAT	CACCATCACCATCACCATCACCATCACCATCACCAT	36
		REVERSE	22	54.38	40.91	TAAGGAATAAGGATGGAGGTAG
ASSR-147	Contig_1690	FORWARD	22	55.24	40.91	ACAAACCCATATATAGCAGCTC	146	TTC	ttcttcttcttcttcttcttCTTC	24
		REVERSE	21	55.51	47.62	GTTGACTCCACATGGTACTTG
ASSR-148	Contig_1716	FORWARD	22	54.64	40.91	AACCGATGCTTTCTTCTACTAC	107	CAA	CAACAACAACAACAACAACAA	21
		REVERSE	20	55.3	50	ACTCAACGGTGCTACTCATC
ASSR-149	Contig_1770	FORWARD	21	54.83	42.86	CCACACAGTTTGAGAAGAATC	155	CCT	CCTCCTCCTCCTCCTCCTCCTCCT	24
		REVERSE	20	55.21	60	GTAGGGGGTAGTGGAGGTAG
ASSR-150	Contig_1872	FORWARD	22	54.75	40.91	CATCCTATTCTTTGAGGTTCTC	168	CAT	CATCATCATCATCATCATCAT	21
		REVERSE	20	56.54	50	GAGAAGGAAGTGTTGGCTTC
ASSR-151	Contig_1939	FORWARD	21	54.84	47.62	GCCTACAGTATCCATCACTTG	158	AAGA	AAGAAAGAAAGAAAGAAAGA	20
		REVERSE	22	57.2	40.91	GGCTTACGAAATTAAACTCTGG
ASSR-152	Contig_2052	FORWARD	22	54.78	40.91	CTGAGTGCTAATGCTAAACAAG	153	CA	CACACACACACACACACACA	20
		REVERSE	20	54.83	40	AACAGAGAAAGCAATCGAAG
ASSR-153	Contig_2056	FORWARD	22	55.87	45.45	GAGGCTGTAGAGAGTGATTTTG	147	GAG	GAGGAGGAGGAGGAGGAGGAGGAg	24
		REVERSE	22	54.64	40.91	ACCACGCTTAGTCTTATTCTTC
ASSR-154	Contig_2112	FORWARD	22	55.12	40.91	TATGTCTCCATATGTTGAGGTG	181	TTC	TTCTTCTTCTTCTTC	21
		REVERSE	22	55.16	40.91	AGGTTGGTAAAGTGAATCTGAG
ASSR-155	Contig_2254	FORWARD	20	57.72	50	TGATGGAGGAGATGAAGGAG	126	TGGACA	TGGACATGGACATGGACATGGACATGGACA	30
		REVERSE	22	55.65	50	ACTCTTCTACCCAACCCTCTAC
ASSR-156	Contig_2368	FORWARD	20	55.26	40	GATTAGCGGCACTTTTATTG	115	TTA	TTATTATTATTATTATTATTA	21
		REVERSE	20	53.63	40	AGACCGCAATTACCTAAATC
ASSR-157	Contig_2388	FORWARD	20	55.76	55	CTGAAGGAGAAGGAGGAGAG	122	AGGTGT	aGGTGTAGGTGTAGGTGTAGGTGTAGGTGTAGGTGT	36
		REVERSE	20	58.25	50	ATCTCCCACAACAACACCAC
ASSR-158	Contig_2466	FORWARD	20	55.67	55	CTCACCAGACACCTAACGTC	213	GCT	GCTGCTGCTGCTGCTGCTGCT	21
		REVERSE	21	54.81	47.62	GAGAGGGAGAAGAAGAGAATG
ASSR-159	Contig_2529	FORWARD	22	55.23	40.91	GTTTCTGTTGTTACTGTTGCTG	163	ACCTTC	ACCTTCACCTTCACCTTCACCTTCACCTTCACCTTCACCTTC	42
		REVERSE	22	54.66	40.91	AGAGAAGAAGAGTGATGAAAGC
ASSR-160	Contig_2908	FORWARD	20	55.38	40	TTAAAACCTGCAAGACATCC	170	GAT	GATGATGATGATGATGATGATGAT	24
		REVERSE	21	55.11	47.62	TCATCCACCTCAACTACTGAC
ASSR-161		FORWARD	22	55.53	40.91	TACATGTAATTGACAGCTGGAG	153	TGT	TGTTGTTGTTGTTGTTGTTgT	21
	Contig_3001	REVERSE	20	57.03	50	GAACTCTTTCCACCACCAAC
ASSR-162	Contig_3001	FORWARD	20	56.16	45	GCATTGTATGAGAAGCGAAG	130	GTGGCT	GTGGCTGTGGCTGTGGCTGTGGCTGTGGCT	30
		REVERSE	22	55.08	40.91	CTTACAACACACACCTTTTCAG
ASSR-163	Contig_3113	FORWARD	22	55.77	40.91	TCCTACTTTTTAGCACTTCAGC	208	TCA	TCATCATCATCATCATCATCATCA	24
		REVERSE	21	55.8	47.62	CATACACCGCAGAGTGTTATC
ASSR-164	Contig_3116	FORWARD	22	55.24	40.91	ATCGTCACCTTTCTCTTATCTG	151	TCA	TCATCATCATCATCATCATCA	21
		REVERSE	20	55.69	45	AACAGCAGCAACAAGAAGAC
ASSR-165	Contig_3118	FORWARD	20	53.63	55	GTCAACCTCCCAGTACTCTC	150	CAT	CATCATCATCATCATCATCAT	21
		REVERSE	21	57.22	47.62	GGTGCATGAGATTGAGGATAG
ASSR-166	Contig_3123	FORWARD	22	56.28	40.91	AATCCTCCTCATCCTCATAAAC	149	CAT	CATCATCATCATCATCATCAT	21
		REVERSE	22	55.23	40.91	ATCATCTCTGAGTAGCAAAACC
ASSR-167	Contig_3124	FORWARD	21	56.04	42.86	TTCCAGTGACTCATAATGGTG	146	ATG	ATGATGATGATGATGATGATG	21
		REVERSE	21	53.69	42.86	ATGTACTTAGCCAAGATCAGG
ASSR-168	Contig_3138	FORWARD	22	55.1	40.91	ACCTCAATTCTGTTGTCTCTTC	156	TGA	tgaTGATGATGATGATGATGATGATGA	27
		REVERSE	22	55.4	40.91	GGTTGGAGTTAAGTTCAATGAC
ASSR-169	Contig_3143	FORWARD	20	57.32	40	ACATTGCGCACTATTTGTTG	155	TCA	TCATCATCATCATCATCATca	21
		REVERSE	20	52.67	40	TTATCCCCACTAACAGAATG
ASSR-170	Contig_3146	FORWARD	20	55.72	45	CACATTCGACCTCTTTGTTC	145	CAT	CATCATCATCATCATCATCATCATCAT	27
		REVERSE	22	54.97	40.91	GTTTAAGAAAGCTGAGGATGTC
ASSR-171	Contig_3148	FORWARD	22	55.51	45.45	AGAAGGCTAGAAGGAGAAGAAG	162	TGA	TGATGATGATGATGATGATGA	21
		REVERSE	21	56.46	42.86	CATCCTCATCGAAAAGAACTC
ASSR-172	Contig_3150	FORWARD	22	56.01	40.91	AGTCCTTTGTACATTGGCATAG	149	CAT	CATCATCATCATCATCATCATCATCAT	27
		REVERSE	22	54.43	40.91	AAGAGGAAGATAAGGAACAGTG
ASSR-173	Contig_3176	FORWARD	22	56.24	40.91	GTCATGTTCCATCCTGTTTTAG	169	GAT	GATGATGATGATGATGATGATGAT	24
		REVERSE	21	55.62	47.62	ACGTGATACTAAGCAGTCGTG
ASSR-174	Contig_3329	FORWARD	22	55.41	40.91	CATGTATATAAGGCATCCTTCC	156	TTTA	TTTATTTATTTATTTATTTA	20
		REVERSE	22	55.61	45.45	CATGTCATCTCTCTCTTTCTCC
ASSR-175	Contig_3347	FORWARD	22	57	50	GTCCCCTTCGTATCTAGACTTG	147	GCA	GCAGCAGCAGCAGCAGCAGCA	21
		REVERSE	22	57.3	40.91	CAAGAGGAGTCCAAAAAGAAAG
ASSR-176	Contig_3348	FORWARD	22	54.61	40.91	CTGTTTTGACAGCTAGTTATGC	138	AAT	AATAATAATAATAATAATAAT	21
		REVERSE	22	56.4	40.91	TATCAATGTATACACGCAGTCG
ASSR-177	Contig_3358	FORWARD	22	54.05	40.91	CATATCATGGAGAGTCAAGAAG	150	ACA	ACAACAACAACAACAACAACA	21
		REVERSE	22	54.4	40.91	AGAAGCAGGACTATTATCAACC
ASSR-178	Contig_3368	FORWARD	20	54.94	45	AAACTAGTTGCGCTGACTTC	151	TTA	TTATTATTATTATTATTATTA	21
		REVERSE	20	53.45	40	AAACTCCTCAAAAACTCACC
ASSR-179	Contig_3369	FORWARD	20	54.99	45	CTGACAGCAATGTGTGATTC	198	ATA	ataAtAATAATAATAATAATA	21
		REVERSE	20	55.12	50	CTGATCCCTGAGCTTAACAG
ASSR-180	Contig_3371	FORWARD	22	54.72	45.45	CATCCTCCTTTAGAGAGTCATC	148	GTTCAG	GTTCAGGTTCAGGTTCAGGTTCAGGTTCAG	30
		REVERSE	22	55.96	40.91	TAACTCACAACTTTCTCCCATC
ASSR-181	Contig_3374	FORWARD	22	55.8	45.45	GACTCTCTCAACGAGATAATCG	130	TAA	TAATAATAATAATAATAATAATAaTaa	27
		REVERSE	22	55.15	40.91	TAATAGGGTGATTGAGATAGCC
ASSR-182	Contig_3377	FORWARD	21	54.88	42.86	ATCTTCCGTTACCATTACCTC	220	ATT	ATTATTATTATTATTATTatT	21
		REVERSE	22	55.31	45.45	GCTATTATTAGACCGCACTAGC
ASSR-183	Contig_3378	FORWARD	22	56.94	40.91	GTCTTGTGATCTTTTTCCCTTC	242	TAT	TATTATTATtATTATTATTATTAT	24
		REVERSE	20	53.96	40	GATCGGGCTGAAAATATTAC
ASSR-184	Contig_3384	FORWARD	20	56.84	45	TAGCGTTGCTGAAGATGAAG	204	ATA	ataaTAATAATAATAATAATAATAatAAtAatA	33
		REVERSE	22	54.79	45.45	CTACAAAGTTCCAGTCCCTAAC
ASSR-185	Contig_3389	FORWARD	21	54.2	42.86	TATTATCCTCTTCCCTCCTTC	163	TTA	TTATTATTATTATTATTATTA	21
		REVERSE	20	56.44	55	GTGTGTGGAGAGGATCACAG
ASSR-186	Contig_3395	FORWARD	20	55.87	40	TTCGTTATGCTTCGAGAAAG	183	TAT	TATTATTATTATTATTATTAT	21
		REVERSE	22	54.36	40.91	GTAAACAGCAGAAGCATATCAC
ASSR-187	Contig_3398	FORWARD	22	55.75	45.45	GATTCTCATCGCATAGGAGTAG	149	AAT	AATAATAATAATAATAATAAT	21
		REVERSE	20	54.21	40	CTTCTGGTTTGTTGTTGTTG
ASSR-188	Contig_3413	FORWARD	22	54.95	40.91	AAGCTTCAGCTAGGAGTTAATG	165	TTA	TTATTATTATTaTTATTATTA	21
		REVERSE	20	54.77	40	TCGGCTTAAAGAGTTGAATC
ASSR-189	Contig_3631	FORWARD	22	55.32	40.91	AATCGTAGAGAACAGGAACAAG	149	GTT	GttGTTGTTGTTGTTGTTGTTGTT	24
		REVERSE	22	54.84	40.91	GAGAAGAAAGAGGAACAACAAC
ASSR-190	Contig_3633	FORWARD	22	54.57	40.91	GAAAATCAGGATCTACCTATGG	149	CAG	CAGCAGCAGCAGCAGCAGCAG	21
		REVERSE	22	54.09	45.45	GAACTCATCTGTCTGAACTGAG
ASSR-191	Contig_3635	FORWARD	22	55.31	45.45	GTGAAGGATGAAGTATCAGGTC	156	GTT	GTTGTTGTTGTTGTTGTTGTT	21
		REVERSE	22	55.21	40.91	TCTTCTCAACCCTATTTCTGAC
ASSR-192	Contig_3646	FORWARD	21	55.64	47.62	CTGATGGAGGACCTAAGAAAG	160	CAA	CAACAACAACAACAACAACAA	21
		REVERSE	21	56.04	42.86	AGCATTGATCCTCTCTCAAAC
ASSR-193	Contig_3661	FORWARD	20	55.5	40	TTGAACTTCTCAATGCTTCC	176	AAC	AACAACAACAACAACAACAAC	21
		REVERSE	21	55.04	47.62	CTGTGCATACTCCAACTTCTC
ASSR-194	Contig_3662	FORWARD	22	55.4	40.91	AGCAAGAGGAATCAGTTATGAG	194	ACA	ACAACAACAACAACAACAACAACA	24
		REVERSE	21	56.28	42.86	AAAGCTTTGAGATGAGTGGAG
ASSR-195	Contig_3669	FORWARD	22	55.06	40.91	ACTATTTGTACTCCTTGGTTGG	126	CAA	CAACAACAACAACAACAACAACAA	24
		REVERSE	20	54.71	40	AGTTTGCATGATGCTGTATG
ASSR-196	Contig_3675	FORWARD	22	55.65	40.91	CTGGAATTGTATTCAGAGGAAG	147	TGCTTC	TGCTTCTGCTTCTGCTTCTGCTTCTGCTTC	30
		REVERSE	20	55.46	45	CAATTCCATCACCTTGTCTC
ASSR-197	Contig_3676	FORWARD	20	51.48	40	TCATCATCTTCTGTTCACAC	150	CAA	CAAcaaCAACAACAACAACAA	21
		REVERSE	20	55.02	50	GTTTCTAACTCTGGCACTGG
ASSR-198	Contig_3679	FORWARD	22	59.18	40.91	TAGATGATTCTCCAGCCATTTG	176	GGAGCC	GGAGCCGGAGCCGGAGCCGGAGCCGGAGCC	30
		REVERSE	22	54.64	45.45	TGATGCTACTTCTGGACACTAC
ASSR-199	Contig_3683	FORWARD	21	55.24	47.62	ACTCTCCGAAACAAGTCTCTC	145	CAG	CAGCAGCAGCAGCAGCAGCAG	21
		REVERSE	20	56.38	45	GTGGTGGTGTTCATTTTGAG
ASSR-200	Contig_3702	FORWARD	22	55	40.91	ATCAGGGAGATGAATCACTTAG	225	AAC	AACAACAACAaCAACAACAAC	21
		REVERSE	22	55.69	45.45	GATGCCTTGCAATAGTAGTACC
ASSR-201	Contig_3803	FORWARD	22	56.44	45.45	GACGAAGAAGGAGAAGAAGAAC	148	GAC	GACGACGACGACGACGACGAC	21
		REVERSE	22	55.1	40.91	TAAGGTACTCTGTTCCCAAATC
ASSR-202	Contig_3864	FORWARD	20	55.22	45	TCCAATAGTGGAGGAAGTTG	204	AATA	AatAAATAAATAAATAAATA	20
		REVERSE	22	57.97	40.91	GCTTCAGAATCAAAGCCATATC
ASSR-203	Contig_3946	FORWARD	22	54.83	40.91	GACACAAATAGAGGAGAAAAGG	202	AAGA	Aagaaagaaagaaagaaagaaaga	24
		REVERSE	22	55.62	40.91	CACACAATAGACTGGATGATTG
ASSR-204	Contig_4283	FORWARD	22	56.04	45.45	CCCACTCCTTCTTCCTATATTC	167	TCAT	tCATTCATTCATTCATTCAT	20
		REVERSE	21	54.7	42.86	GATACCCTCAAAAGGATAAGC
ASSR-205	Contig_4600	FORWARD	20	54.99	40	AGCTGAAGAAAATGAAGCAG	170	ATGAAG	ATGAAGATGAAGATGAAGATGAAGATGAAGATGAAGATGAAGATGAAGATGAAGATGAAGATGAAG	66
		REVERSE	21	55.15	42.86	CCAACTAGCTTTCATCATCAG
ASSR-206	Contig_4694	FORWARD	22	55.59	45.45	GGAAGGGAAAACTTAGAGAGAG	147	GTAATA	GTAATAGTAATAGTAATAGTAATAGTAATAGTAATA	36
		REVERSE	22	55.71	45.45	ATATCTTCCCTACGTGTGTGTC
ASSR-207	Contig_5067	FORWARD	22	56.74	40.91	CGGGGATTATATTATTCGACTC	191	ATCT	ATCTATCTATCTATCTATCT	20
		REVERSE	22	55	40.91	CAACTACTGTGACATTTTCTGG
ASSR-208	Contig_5333	FORWARD	22	55.76	45.45	TATATGACCTCTCCCAAGACAC	158	TTTTC	TTTTCTTTTcTTTtCTTTTCTTTtC	25
		REVERSE	20	57.17	45	AAGAGGGAGGGTCAATTTTC
ASSR-209	Contig_5509	FORWARD	22	55.67	40.91	AAAAGACACAGCAGAAGAGAAG	180	GTTT	GTTTGTTTGTTTGTTTGTTT	20
		REVERSE	22	55.47	40.91	AATAGAGAAAGACCTGCAACTG
ASSR-210	Contig_5620	FORWARD	22	55.85	45.45	ATGAGGTGAGGAACTGTCATAG	176	TCAGGC	TCAGGCTCAGGCTCAGGCTCAGGCTCAGGC	30
		REVERSE	22	55.16	40.91	ATAACTGGTTCCAGAACAGAAG
ASSR-211	Contig_5694	FORWARD	22	55.32	40.91	TCTTCTCCTTGTTCTCATTCTC	186	GGAGAA	GGAGAAGGAGAAGGAGAAGGAGAAGGAgAAGGAGAA	36
		REVERSE	22	55.21	40.91	TTCTCCATTTCTGTACCTCTTC
ASSR-212	Contig_5909	FORWARD	22	56.36	40.91	CTTATTCTTTCTTCGGTTCCTC	150	AAAT	AAATAAATAAATAAATAAAT	20
		REVERSE	22	53.86	40.91	GAAGAGTATTCCACCTAAAACC
ASSR-213	Contig_5912	FORWARD	20	56.4	45	GTTGAGTGATTCCGATGATG	152	AGG	AggAGGAGGAGGAGGAGGAGG	21
		REVERSE	21	56.13	42.86	GAAAACTCATCCACAATCTCC
ASSR-214	Contig_5914	FORWARD	22	57.3	45.45	GTGCCTAGCCTTTTAAGTGAAC	148	GAG	GAGGAGGAGGAGGAGGAGGAG	21
		REVERSE	22	55.84	40.91	AGTCTTATCGTTTCTTCCCTTC
ASSR-215	Contig_6120	FORWARD	21	55.67	47.62	CTCTCCTCAAACTCCAAAGTC	110	TCTT	TCTTTCTTtCTTTCTTTCTT	20
		REVERSE	20	59.35	55	CAGAGGCGCTTAGGAAAGAG
ASSR-216	Contig_6630	FORWARD	22	54.97	50	CCTCTCACTCTTTCTCTGTCTC	178	ATCA	ATCAATCAATCAATCAATCA	20
		REVERSE	21	55.75	42.86	AGAGGATGACATTTTGGGTAG
ASSR-217	Contig_6665	FORWARD	20	57.54	50	AGTTCGTCAACATGGAGGTC	286	TTAA	TTAATTAATTAATTAATTAA	20
		REVERSE	20	55.41	45	CAGTGCATGCAAAGTGATAG
ASSR-218	Contig_6768	FORWARD	21	54.88	42.86	ACCCATCATGTGTATATCGAG	130	TCTCT	TCTCTTCTCTTCTCTTCTCTTCTCTTCTCT	30
		REVERSE	22	55.6	40.91	CACTTGTGTAAACCATTGTCAC
ASSR-219	Contig_6868	FORWARD	23	55.42	43.48	GACTGAGGGAATCTATTTAGAGG	142	AAACC	AAACCAAACCAAACCAAACCAAACC	25
		REVERSE	21	55.25	42.86	ATTGCCATCTCTCTTTCTCTC
ASSR-220	Contig_6924	FORWARD	20	55.11	40	AGAGAATTGAGGGGAAAAAG	146	GAC	GACGACGACGACGACGACGAC	21
		REVERSE	20	55.53	40	AGATGCAGCAAAGAACAATC
ASSR-221	Contig_6925	FORWARD	21	55.2	42.86	TGGAGGACTCTAACTTTTTCC	164	TCG	TCGTCGTCGTCGTCGTCGTCGTCG	24
		REVERSE	22	56.1	40.91	CTCTAAACCTAAACCCCAAATC
ASSR-222	Contig_6929	FORWARD	22	55.29	45.45	CCTTGGGAGATGTATGAGTATC	250	TCG	tCgTCGTCGTCGTCGTCGTCGTCG	24
		REVERSE	22	54.65	40.91	GTTGATCATGTCAGTTTCAGAC
ASSR-223	Contig_6932	FORWARD	22	55.44	40.91	GCCTTACTCATCCATAATTGTC	170	AAAG	AAAGAAaGAAAGAAAGAAAG	20
		REVERSE	21	55.5	47.62	GGCCTAAACTCAGATAACCAC
ASSR-224	Contig_6938	FORWARD	22	54.71	45.45	CCCTTCCTTATGTAGTTCACTC	260	CGT	CGTcGTCGTcGTcGTCGTCGTcGT	24
		REVERSE	22	54.79	50	GACTCTTCACTCTTCACTCTCC
ASSR-225	Contig_7053	FORWARD	20	59.22	45	AACCTTGTGCGGTTTTCTTC	152	TCTGCT	TCTGCTTCTGCTTCTGCTTCTGCTTCTGCT	30
		REVERSE	21	55.54	42.86	GATTCATTAGCTTCCAGTTCC
ASSR-226	Contig_7120	FORWARD	20	50.12	40	AATACCTCCAAAGTCCTAAC	144	ATAAAA	aTAAAAAtAAAAaTAAAAAtAAAAaTAAAA	30
		REVERSE	22	54.62	40.91	TCTCGATATTAGGAAAGAGAGG
ASSR-227	Contig_7285	FORWARD	20	55.17	40	TTGTCCTCCTTGTTCAAATC	147	CCG	ccgCCGCCGCCGCCGCCGCCG	21
		REVERSE	22	55.13	40.91	CTGAAGAAATTCCAGTAAGCTC
ASSR-228	Contig_7409	FORWARD	22	54.55	40.91	TAGAGGAGGTGAAAAAGGATAG	140	CTAAGG	CTAAggctaaGGCTAAgGctaaGGcTAAGG	30
		REVERSE	22	54.45	40.91	TTTACTTTACCCGTACCCTTAC
ASSR-229	Contig_7409	FORWARD	22	54.09	40.91	ATAGTGGGACAGTAGAAAATCC	159	TAAGGG	TAAGGGTaagggTAAGGGTAAGGGTAAGGG	30
		REVERSE	21	56.39	47.62	CAACTCATCTCTTGGTTCTCC
ASSR-230	Contig_8176	FORWARD	22	55.93	40.91	CGAAGAACTCGTTGTTTCTAAC	163	GAGCAT	GAGCATgAGCATGAGCATGAGCATGAGCATgAGCATGAGcATGAGCATgAGCAT	54
		REVERSE	20	53.77	50	GTGACCTCTGAAGTTTCCTC
ASSR-231	Contig_8199	FORWARD	20	55.54	45	AGCGAAGATGTTGATGAGAG	150	CTCTTC	CTCTTCCTCTTCCTCTTCCTCTTCCTCTTC	30
		REVERSE	22	54.59	45.45	TGATACAGAAGAGTGGAGAGTG
ASSR-232	Contig_8538	FORWARD	22	55.83	40.91	CATTTTCTAGGGAGCTATGTTG	192	TTTA	TTTATTTATTTATTTATTTATTTA	24
		REVERSE	20	54.97	45	GGTTGCAGTTGAAAAGAGAC
ASSR-233	Contig_8539	FORWARD	22	55.99	40.91	AGAACTGAACCGAATCATACAG	150	ATAA	ATAAATAAaTAAATAAATAA	20
		REVERSE	20	57.34	40	CAACTCCCAAAAGCAAATTC
ASSR-234	Contig_8546	FORWARD	20	56.79	55	GTACAGACATCAGGCACGAG	184	TTTA	TTTATTTATTTATTTATTTA	20
		REVERSE	22	56.99	40.91	ACATGGTGCTTGATTAGCTATG
ASSR-235	Contig_8698	FORWARD	20	54.78	45	GGAAGGAAACTTGTATGCAC	138	CATGAA	CATGAACATGAACATGAACATGAACATGAA	30
		REVERSE	22	56.64	45.45	GGTGAGCTAAACATCAAGTGAG
ASSR-236	Contig_8723	FORWARD	22	56.94	40.91	GAAAATGGAACTTGAACTCCTC	229	ACTAGC	aCTAGCACTAGCActagcactagcactagcactagcactagcactagcactagcactagc	60
		REVERSE	20	54.27	45	GTACTGCAGGGAAAAAGAAG
ASSR-237	Contig_8777	FORWARD	22	55.71	45.45	GAAGAGAAGAAGGAGAAGGAAG	180	GGTGAA	GGTGAAGGTGAAGGTGAAGGTGAAGGTGAAGGTGAAGGTGAA	42
		REVERSE	21	55.23	47.62	TACCGTGGTGGATTGTAGTAG
ASSR-238	Contig_8903	FORWARD	20	55.24	50	CAGCACTAGTTGGCCTAAAC	157	TG	tgTGTGTGTGTGTGTgtGTG	20
		REVERSE	22	55.03	40.91	GTATTTTTGCTGAGGACTAAGG
ASSR-239	Contig_9043	FORWARD	20	55.75	45	CAAGTGGTCCAAATGCTAAC	204	CCCACT	CCCACTCCCACTCCCACTCCCACTCCCACTCCCACT	36
		REVERSE	22	56.38	40.91	GGTTGATGTTCAGATTCTTCAG
ASSR-240	Contig_9127	FORWARD	20	54.64	45	GGATTGAATCTTGGTCAGAG	135	AGTG	AGTGAGTGAGTGAGTGAGTGAGTG	24
		REVERSE	22	55.98	40.91	AGGTCAAACTGTCAATGCTATC
ASSR-241	Contig_9158	FORWARD	22	56.96	45.45	CCTGAACTTAGGGACGTATTTC	159	GCA	GCAGCAGCAGCAGCAGCAGCA	21
		REVERSE	22	56.06	45.45	AAGGAGAGACAAAGGAGAGAAG
ASSR-242	Contig_9640	FORWARD	21	55.59	47.62	GGGATTGAGACTTGAGAGAAG	149	GGA	GgAGGAGGAGGAGgAGGAGGAGGA	24
		REVERSE	20	55.98	40	GCTTTATTCAACGCATTGTC
ASSR-243	Contig_9641	FORWARD	22	53.31	40.91	GAGGTATCTGTACGATTGAAAG	150	GAG	GAGGAGGAGGAGGAGGAGGAG	21
		REVERSE	22	54.12	45.45	ATATTCCTCAGTCTCAGAGTCC
ASSR-244	Contig_9672	FORWARD	22	57.17	40.91	CCAATGATGTCTTGTTCTTCAC	137	GCT	GCTGCTGCTGCTGCTGCTGCT	21
		REVERSE	22	55.47	45.45	GGGATACATAACAGACGCTATC
ASSR-245	Contig_9693	FORWARD	20	55.67	45	GTGGGCACTAGAATTGATTG	131	GCA	GCAGCAGCAGCAGCAGCAGCA	21
		REVERSE	21	55.07	47.62	AGAGTCCAGAAAACCTCACTC
ASSR-246	Contig_9906	FORWARD	22	55.83	50	CAGGCTCACTATCTCTATCGTC	154	TCATGG	TCATGGTCATGGTCATGGTCATGGTCATGGTCATGGTCATGG	42
		REVERSE	20	54.19	45	AGTTCCAGGTCTGTTAATGG
ASSR-247	Contig_10127	FORWARD	20	55.39	45	ACTACAACGAAAACGACGAC	175	CACCAA	CACCAACACCAACACCAACACCAACACCAACACCAA	36
		REVERSE	20	55.96	55	AGAACCTCTCTCTCGTCCAC
ASSR-248	Contig_10163	FORWARD	22	54.6	40.91	TTGTACATCGAGTGATAAGGAG	150	GGTTGA	GGTTGAGGTTGAGGTTGAGGTTGAGGTTGA	30
		REVERSE	22	56.17	40.91	TTCTTTCACTTCCAACACTCTC
ASSR-249	Contig_10253	FORWARD	22	55.17	45.45	AGTCTCCTGAGAACAACAACTC	125	TCAGGT	TCAGGTTCAGGTTCAGGTTCAGGTTCAGGT	30
		REVERSE	22	55.13	40.91	GTTCTTGGAAGAAGCAGAATAG
ASSR-250	Contig_10259	FORWARD	21	54.53	47.62	AGAGAGAGGTAAAGGTGCTTC	195	GAGATT	GAGATTGAGATTGAGATTGAGATTGAGATT	30
		REVERSE	21	54.83	42.86	GAATGTTCTGTCCTTGACTTG
ASSR-251	Contig_10833	FORWARD	22	54.38	40.91	TAAGGAACTCCTTCAATCCTAC	163	TTTGAG	TTTGAGTTTGAGTTTGAGTTTGAGTTTGAG	30
		REVERSE	22	54.99	45.45	CAGTTGTCTCTCTCTTCCTTTC
ASSR-252	Contig_10904	FORWARD	20	55.57	50	ACAGCTTCGGTGTGAGTAAG	230	CTCACT	CTCACTCTCACTCTCACTCTCACTCTCACT	30
		REVERSE	22	53.75	40.91	CTGCAGTTTCTTAGTCTTATGG
ASSR-253	Contig_10929	FORWARD	21	55.18	42.86	CTTATCCATAACAGCAGCAAC	150	CCCAAG	CCCAAGCCCAAGCCCAAGCCCAAGCCCAAGCCCAAG	36
		REVERSE	22	54.53	40.91	TTTCGATACCTCTTCCTCTTAC
ASSR-254	Contig_11944	FORWARD	21	55.58	42.86	AATCAACGACAACTGCTAGTG	149	AGATTG	AGATTGAGATTGAGATTGAGATTGAGATTGAGATTG	36
		REVERSE	22	55.48	40.91	TATAAAGAGAGAGACGGAATGC
ASSR-255	Contig_12490	FORWARD	21	54.07	47.62	CTCTGAACTTCCACTTGAGAC	143	TCTCGT	TCTCGTTCTCGTTCTCGTTCTCGTTCTCGT	30
		REVERSE	22	54.18	50	CGGAGGTAAGACTAGAGAGTTC
ASSR-256	Contig_12533	FORWARD	22	55.35	50	GTAGAGAGAGAAGGAGGGATTC	149	CCAGAA	CCAGAACCAGAACCAGAACCAGAACCAGAA	30
		REVERSE	22	54.39	40.91	AATCCGATAGCCATAGTAACTC
ASSR-257	Contig_13080	FORWARD	22	54.96	40.91	GAAACGTAGGAGTTGGTAAAAG	179	CTGAGG	CTGAGGCTGAGGCTGAGGCTGaGGCTGAGGCTGAGG	36
		REVERSE	20	55.78	40	GTTTTTCAGTTGCACCAAAC
ASSR-258	Contig_13203	FORWARD	22	55.35	45.45	AGAGGTCTTGACTTGACTCTTG	140	CCATA	CCATACCATACCATACCATACCATA	25
		REVERSE	20	54.6	40	TATTGTTTGGAGTTGTGACG
ASSR-259	Contig_13961	FORWARD	20	56.47	40	CATGCCATTCATCAATTCTC	163	TATG	TATGTATGTATGTATGTATG	20
		REVERSE	20	58.67	45	AATCTCAGCCTCGCTTTTTC
ASSR-260	Contig_14059	FORWARD	22	55.17	45.45	AACACAACCTCTCACTCTCTTC	102	CAAAA	CAAAACAAAACAAAACAAAACAAAACAAAA	30
		REVERSE	20	56.79	50	ATGGCTTCCTCGTATGTCTC
ASSR-261	Contig_14124	FORWARD	20	55.49	50	ATATCCTCCCTCAAGTCACC	171	GTGA	GTGAGTGAGTGAGTGAGTGA	20
		REVERSE	20	54.89	45	CTTGTTGAGGGTAGGTTTTG
ASSR-262	Contig_14350	FORWARD	20	54.36	45	CATGGGAGAAAGCTTCTTAG	144	AT	atATATATATATATATATATAT	22
		REVERSE	22	54.71	45.45	GTCTCTCACTTTGAGGGTTTAC
ASSR-263	Contig_15392	FORWARD	22	53.9	40.91	CTGCTTTTGAACTTAGAGAGTG	152	TATG	TATGTATGTATGTATGTATG	20
		REVERSE	22	55.31	40.91	AAAGCAAATGACTACAGAGTCC
ASSR-264	Contig_15399	FORWARD	20	54.76	50	CAGGTCCAGATCGGTATTAG	138	GAAGGA	GAAGGAGAAGGAGAAGGAGAAGGAGAAGGA	30
		REVERSE	22	55.26	40.91	AGAGACGATGAAGTTGAAGAAC
ASSR-265	Contig_16128	FORWARD	22	55	40.91	ATAGGGTTTGTCTTGTGTTCTC	165	ATTTGA	ATTTgAATTTGAATTTGAATTTGAATTTGA	30
		REVERSE	20	54.98	50	CTCCACCACTTCTTCTTCAG
ASSR-266		FORWARD	20	56.42	45	AGAGCAAGAGACGGAAAAAG	146	CTGTGG	CTGTGGCTGTGGCTGTGGCTGTGGCTGTGG	30
	Contig_17242	REVERSE	21	55.34	42.86	GAAGAAGAAGAATCCATGGTC
ASSR-267	Contig_17262	FORWARD	21	55.2	42.86	AGACCATTTCAAGTGACACAG	158	TTTA	TTTATTTATTTATTTATTTATTTA	24
		REVERSE	21	54.9	42.86	TTTAGGTGATAGCACTTGAGC
ASSR-268	Contig_17306	FORWARD	22	55.55	40.91	GATGTTTATCTCTGCCTGAATC	149	CTGGGC	CTGGGCCTGGGCCTGGGCCTGGGCCTGGGC	30
		REVERSE	20	55.26	50	ACACTCTCTCCGTCAATGAG
ASSR-269	Contig_17866	FORWARD	22	54.64	45.45	TCCACAGAGTTATCACTAGCAC	139	AATCAG	AATCAGAATCAGAATcAGAATCaGAATCAG	30
		REVERSE	21	56.26	47.62	GTTAACCCCGAATGTGAGTAG
ASSR-270	Contig_18049	FORWARD	21	57.54	42.86	ATCTGAAAGAAGAAGGCCAAC	164	CCCTAA	CCCTAACCCTAACCCTAACCCTAACCCTAA	30
		REVERSE	20	54.94	40	TTAAAGGCAGAGAAGAATCG
ASSR-271	Contig_18595	FORWARD	22	55.6	40.91	CCGATCTGATTACGAGATTTAC	153	AATT	AATTAATTAATTAATTAATT	20
		REVERSE	20	54.87	50	CTTCATCAGAACGAGAGGAC
ASSR-272	Contig_18595	FORWARD	21	55.06	42.86	AGTTTCGGATAAGGACTGAAC	131	ATTGCT	ATTGCTATTGctATTGCTATTGCTATTGCTATTGCT	36
		REVERSE	20	55.16	40	ACTTAATTTGCACACCAACC
ASSR-273	Contig_19066	FORWARD	22	54.34	40.91	ATCTCCTCTATGAAGAAGTTGG	151	CCAA	CCAACCAACCAACCAACCaaCCaa	24
		REVERSE	20	55.26	40	GCTGGATGCGTTTATTTAAG
ASSR-274	Contig_19356	FORWARD	21	55.04	47.62	ACTCTTGTACCCTCTCGATTC	141	GAACA	GAACAGAACAGAACAGAACAGAACA	25
		REVERSE	22	56.04	45.45	GGAGGGTTTCTCTATCCATTAG
ASSR-275	Contig_20177	FORWARD	21	54.88	42.86	GCAAGAATGTTCAACTGTACC	129	TAAT	TAATTAATTAATtAATTAAT	20
		REVERSE	22	55.86	40.91	GTTTTGGATTACAGAAGCTGAG
ASSR-276	Contig_20869	FORWARD	20	54.82	50	GTAGGGTTCTGCAATACGAC	150	GAG	GAGGAGGAGGAGGAGGAGGAG	21
		REVERSE	21	55.75	47.62	GTCAAGATCAGAGCCTTTCTC
ASSR-277	Contig_21065	FORWARD	22	55.7	40.91	GGAAATACAAATAGCGTAGTGG	123	TCCTGT	tcctgttcctgtTCCTGTTCCTGTTCCTGT	30
		REVERSE	22	56.12	45.45	CAGCCTAGAAACTTAACACGAG
ASSR-278	Contig_22539	FORWARD	21	54.92	42.86	CTTTGGAGTTTCCTTCTTCTC	135	CCAACT	CCAACTCCAACTCCAACTCCaacTccaacTCcAacT	36
		REVERSE	22	54.53	40.91	TTCTTCAGTATCTGATCCACAG
ASSR-279	Contig_22700	FORWARD	20	56.29	45	GAGAGGGGTTTGAATTCTTG	183	ACAGGA	ACAGGAACAGGAACAGGAACAGGAACAGGAACAGGAACAGGA	42
		REVERSE	21	54.88	42.86	GTTAACAGCAATTCAGTGGTC
ASSR-280	Contig_22700	FORWARD	21	54.83	42.86	GTTCTTGAGACCACTGAATTG	169	TGGCAT	TGGCATTGGCATTGGCATTGGCATTGGCAT	30
		REVERSE	22	56.2	40.91	AAGAAGAGGGTAAGCAAGAAAG
ASSR-281	Contig_24846	FORWARD	22	57.01	45.45	TACTCTGACCTTCATCTCATGC	217	CAAATG	CAAATGCAAATGCAAATGCAAATGCAAATGCAAATG	36
		REVERSE	22	54.88	45.45	GTAGAGAGTTTGGTGAAAGGAG
ASSR-282	Contig_31033	FORWARD	21	55.07	47.62	AAAGAGGTGGAGAGAGTGAAC	143	AACAGT	AACAGTAACAGTAACAGTAACAGTAACAGTAACAGTAACAGT	42
		REVERSE	22	55.75	40.91	GATCTGAATGCTCTCAAAACTC
ASSR-283	Contig_34437	FORWARD	21	54.92	42.86	CCACCTTCTTTCTTCTTCTTC	150	TC	TCTCTCTCTCTCTCTCTcTC	20
		REVERSE	22	54.4	40.91	ATTAAAGGACACACACACAGAG
ASSR-284	ASHA_contig02318	FORWARD	20	54.21	40	TCATCATCTTCGTCATCATC	153	TCA
		REVERSE	20	56.58	45	CGGTGGCTATGATATGTTTG
ASSR-285	ASHA_contig03663	FORWARD	21	56.61	42.86	CGCGGATTAAACTTGACTATC	132	AATAA
		REVERSE	21	55.68	42.86	CATCTCATAAGCCACAACATC
ASSR-286	ASHA_contig03682	FORWARD	22	56.39	45.45	TAGTGTGATCTGTGAAGTGTGC	156	TGTTCA
		REVERSE	22	57.28	45.45	GCTCTTCTCTGGACAGATTTTC
ASSR-287	ASHA_contig06144	FORWARD	22	56.22	40.91	GATGTTCAATTCAGAGGAACAC	149	CACCAT
		REVERSE	22	54.38	40.91	TAAGGAATAAGGATGGAGGTAG
ASSR-288		FORWARD	21	57.23	42.86	CCGTGAAAGATTTCTATGGTG	143	GAAA
	ASHA_contig07551	REVERSE	22	56.97	40.91	TATTGCAATTCTCCACTCTCAC
ASSR-289	ASHA_contig07551	FORWARD	21	57.51	47.62	AGAAAGAAAGGTGGAGAGTGG	152	GAGGGT
		REVERSE	21	54.89	47.62	CTCTTCCTCTTCTGTTTCCTC
ASSR-290	ASHA_contig08010	FORWARD	20	54.55	40	AACAACAGCATCAACATCAG	149	CAA
		REVERSE	20	54.77	40	AGTATTGTGCGCATGTATTG
ASSR-291	ASHA_contig08409	FORWARD	22	54.95	40.91	AAGCTTCAGCTAGGAGTTAATG	164	TTA
		REVERSE	20	54.77	40	TCGGCTTAAAGAGTTGAATC
ASSR-292	ASHA_contig08452	FORWARD	21	55.62	47.62	ACGTGATACTAAGCAGTCGTG	169	CAT
		REVERSE	22	56.24	40.91	GTCATGTTCCATCCTGTTTTAG
ASSR-293	ASHA_contig08871	FORWARD	22	55.51	40.91	GTTATGGGCTCTACATGAAAAC	128	AGA
		REVERSE	22	56.34	45.45	CAGAAGGGTACAACTACAATGG
ASSR-294	ASHA_contig10105	FORWARD	22	55.8	45.45	CAAATAGATCAGCCTCAGACTC	160	TAT
		REVERSE	21	55.4	42.86	GAACTATTCTCAATGGGAAGG
ASSR-295	ASHA_contig10382	FORWARD	20	53.53	40	AATAGGTTCCAGAATGAAGC	140	ATA
		REVERSE	20	54.68	45	AAGGCCTAGCTGATGTATTG
ASSR-296	ASHA_contig10445	FORWARD	22	53.54	40.91	GCAGTCTTTTAGAAACAGTCAC	171	TAA
		REVERSE	21	55.79	47.62	CACACACACACACAAACTCAC
ASSR-297	ASHA_contig10827	FORWARD	20	56.87	55	GATCTCCTCCCTCTCCTTTC	180	GCCACC
		REVERSE	22	55.88	45.45	CAAGAGGAGTTGAGATACGAAG
ASSR-298	ASHA_contig10856	FORWARD	22	56.16	40.91	TTACGTGCACATACACAATACC	128	CAT
		REVERSE	22	56.24	40.91	GAAGATGAGGATGATGAAGATG
ASSR-299	ASHA_contig11502	FORWARD	23	54.94	43.48	GAGCTCACCAACTGTAATAAGTC	152	CAG
		REVERSE	22	55.67	50	CCACTTGTCCTCGTTAGTAGAC
ASSR-300	ASHA_contig12961	FORWARD	20	55.73	45	CTCTTGATGGGAAGTTGTTG	163	GAA
		REVERSE	22	54.93	40.91	CTTCTTCTGAGTCTGGATTTTC
ASSR-301	ASHA_contig13090	FORWARD	22	55.07	40.91	AGAGTCCAAACAAAACACTACC	169	GAACTA
		REVERSE	22	54.62	40.91	TTAATGAAGTGGTGTGAGAGAG
ASSR-302	ASHA_contig13419	FORWARD	22	55.76	45.45	GATACACACTGCACAGAAACAC	177	CCTCA
		REVERSE	22	55.59	45.45	TAAGAGAGAGTTGAGTCCTTGC
ASSR-303	ASHA_contig13629	FORWARD	22	54.71	40.91	TAGTGAAACAACTGAGGACAAG	180	TTCT
		REVERSE	21	56.93	42.86	CCTTCACAAACCATTACATCC
ASSR-304	ASHA_contig13974	FORWARD	20	55.3	50	ACTCAACGGTGCTACTCATC	107	GTT
		REVERSE	22	54.64	40.91	AACCGATGCTTTCTTCTACTAC
ASSR-305	ASHA_contig14047	FORWARD	22	55.53	40.91	AAAGTAAGCCCTAAAGAGAAGC	134	GAGAA
		REVERSE	20	56.63	50	GAGGTCGCGATCTTCTAAAC
ASSR-306	ASHA_contig14185	FORWARD	20	55.09	40	TCATCATCGTGTTCATCATC	133	ATC
		REVERSE	24	55.2	41.67	CTGTTTCACTATCTGAACTAGACG
ASSR-307	ASHA_contig14576	FORWARD	22	55.35	40.91	AGTTCTGAGGAAACAGTTGAAG	166	CAA
		REVERSE	21	55.33	47.62	CAGCTACAGCAACTGGTAAAC
ASSR-308	ASHA_contig14701	FORWARD	22	56.42	40.91	ACAAACACCCTCTTCCTATTTC	147	TC
		REVERSE	22	55.01	45.45	GGAGGAGAGCAATACTTTAGTG
ASSR-309	ASHA_contig14872	FORWARD	21	57.47	42.86	GCGAAGCATCTGAATATGAAC	161	AAT
		REVERSE	22	54.55	40.91	TTCTTCTTGTTCTCCTTCTACC
ASSR-310	ASHA_contig14901	FORWARD	21	55.38	42.86	GTTAAAACCTCCCTTTCACAC	154	AG
		REVERSE	21	55.37	47.62	AAGGCGTAGATGAGAGACTTC
ASSR-311	ASHA_contig15055	FORWARD	22	54.89	40.91	GAAGTTACTCTTCGGAAACAAC	175	ACATCG
		REVERSE	21	54.48	42.86	GAACCCTTTTCTATCCATCTC
ASSR-312	ASHA_contig15133	FORWARD	21	54.9	42.86	ATTGAGTTGGGGAGTTTCTAC	161	AAG
		REVERSE	21	55.64	42.86	CCACATGTTGAGTCTTGTTTC
ASSR-313	ASHA_contig15294	FORWARD	20	54.91	40	GAATGCTTCAAACTCCAAAC	122	CT
		REVERSE	22	54.71	40.91	AACAATAGAGCAGGATCTAAGC
ASSR-314	ASHA_contig16260	FORWARD	22	55.76	45.45	TATATGACCTCTCCCAAGACAC	158	TTTTC
		REVERSE	20	57.17	45	AAGAGGGAGGGTCAATTTTC
ASSR-315	ASHA_contig16391	FORWARD	20	51.43	40	TAATTAGGGTTACCTTGCTC	102	TTAT
		REVERSE	21	56.14	42.86	AAGTTAGGTTGCTTGATGGAG
ASSR-316	ASHA_contig16827	FORWARD	22	56.63	45.45	ATGACAGATGAAGGTCACAGAC	194	ATAAA
		REVERSE	20	54.58	45	TGAAGTGGTTCAACTGTGAG
ASSR-317	ASHA_contig17335	FORWARD	22	56.05	40.91	AATCAGTGACAGTGAGGAAAAG	164	GAGCAT
		REVERSE	22	58.72	50	ACGTAACCTCCTCCTCGTTTAC
ASSR-318	ASHA_contig17378	FORWARD	20	58.12	50	AGGTTCCCCTTCGTAGATTG	165	AT
		REVERSE	22	53.52	40.91	CAGTTTCCACCTTAGTTAACAG
ASSR-319	ASHA_contig18387	FORWARD	22	55.01	50	CACAGTACAGGATAGTGAGACG	111	TTA
		REVERSE	20	55.15	40	CTTGTTGGCCTTTTTCTATG
ASSR-320	ASHA_contig18387	FORWARD	20	57.22	40	TTGCTGGCAACATCATTTAC	172	ACA
		REVERSE	20	57.73	40	GTTGTTTGCGTTTGTTGTTG
ASSR-321	ASHA_contig18449	FORWARD	20	55.89	40	TAGCATAAGCAAAGCAAACC	172	AGCAC
		REVERSE	22	55.25	45.45	GTACACACACAAGCTAGCAAAC
ASSR-322	ASHA_contig18449	FORWARD	23	54.69	43.48	ACAACGTAGTAGTACTTGCCTTC	122	TACTT
		REVERSE	22	55.25	45.45	GTACACACACAAGCTAGCAAAC
ASSR-323	ASHA_contig19159	FORWARD	22	54.66	40.91	CTCTCCATATTCTCTTTGATCC	146	CAT
		REVERSE	22	54.93	40.91	GAACCTTCTCTTTCTCATTCTG
ASSR-324	ASHA_contig19304	FORWARD	22	54.75	40.91	CATCCTATTCTTTGAGGTTCTC	167	CAT
		REVERSE	20	56.54	50	GAGAAGGAAGTGTTGGCTTC
ASSR-325	ASHA_contig19809	FORWARD	22	56.94	40.91	CTTTGGGAAGATAACAAAGGTC	150	AGTGAG
		REVERSE	21	55.17	42.86	CTCTCATGCTTCAAACTTCAC
ASSR-326	ASHA_contig20147	FORWARD	20	55.61	40	AGGCGCAAATATAAACTGTG	137	AAC
		REVERSE	20	55.08	40	CTGCCATTTGTTGTACATTG
ASSR-327	ASHA_contig20425	FORWARD	22	56.02	40.91	CATTCTTCAACTTAGCTTCTGG	177	TCT
		REVERSE	22	55.18	40.91	ACTCAACTCTCAACTTCAAACC
ASSR-328	ASHA_contig20462	FORWARD	22	55.83	40.91	CATTTTCTAGGGAGCTATGTTG	192	TTTA
		REVERSE	20	54.97	45	GGTTGCAGTTGAAAAGAGAC
ASSR-329	ASHA_contig20594	FORWARD	20	53.17	40	TATTGCTGCCATCTTTAGAC	163	TTA
		REVERSE	22	56.62	40.91	GATAAAGCTGATGAAGATGTCG
ASSR-330	ASHA_contig20594	FORWARD	21	54.87	42.86	GTTATCGACATCTTCATCAGC	175	ATC
		REVERSE	21	55.66	42.86	TTCAACAGCTGGCACTAATAC
ASSR-331	ASHA_contig20732	FORWARD	22	55.1	40.91	TAAGACAAAACTCCCACTATCC	147	AACAA
		REVERSE	21	55.27	42.86	CTTCTTACGTATTTGCCACTG
ASSR-332	ASHA_contig20803	FORWARD	22	55.55	40.91	GTCACCGTCTCTACAAATTTTC	160	TTAT
		REVERSE	21	57.2	42.86	TACGAGATGAGATCGAAAAGC
ASSR-333	ASHA_contig21126	FORWARD	22	57.33	40.91	CCACTCAACAATTCATCTCAAG	143	AG
		REVERSE	22	55.39	45.45	TCTTCTTCTCTTCTCTCACACC
ASSR-334	ASHA_contig21222	FORWARD	22	55.37	45.45	CCTGCTTAAGCTCCTACTTATG	130	TCT
		REVERSE	21	56.25	42.86	CCTTGTGCCATTCTATAATCC
ASSR-335	ASHA_contig21390	FORWARD	22	53.56	40.91	GCTGTAAATAGATTGGTACTGC	146	TTTA
		REVERSE	22	56.15	40.91	CTGCTTTCTCTCATTTTCTCAG
ASSR-336	ASHA_contig21707	FORWARD	22	54.33	40.91	TCAACAAGCTGTTAGCTAGAAC	158	TC
		REVERSE	22	55.02	40.91	GCTCTCCATATTGCTTCTAATC
ASSR-337	ASHA_contig21808	FORWARD	22	59.05	45.45	TATATATGGGCGTAGGCACTTG	148	CAAA
		REVERSE	21	56.07	42.86	CACAGTTTAAGCACACGTTTC
ASSR-338	ASHA_contig22132	FORWARD	22	55.44	45.45	GTATGGTCTGGTAAAGGTTCAG	130	CCA
		REVERSE	21	55.26	47.62	CGTCAGCAGTACCATCTAAAG
ASSR-339	ASHA_contig22339	FORWARD	22	53.8	45.45	TACTGTACTGGACCTAATGCTC	153	TTTTC
		REVERSE	22	52.44	40.91	GGACAAACTTAACCACTAAGAC
ASSR-340	ASHA_contig22594	FORWARD	20	56.41	55	AGAGGAGTGACAGTGTGCAG	148	GGAGAA
		REVERSE	22	55.13	40.91	GAGAAGAAACGATAGAACGAAG
ASSR-341	ASHA_contig22990	FORWARD	22	56.31	45.45	CCTTCTCCTTCCTTCAACTAAC	139	TC
		REVERSE	22	56.18	40.91	GTGGATGATGAATTAACCTACG
ASSR-342	ASHA_contig23296	FORWARD	20	55.75	45	CAAGTGGTCCAAATGCTAAC	191	CCCACT
		REVERSE	20	54.52	45	ATTCTTCAGCGTGTTCCTAC
ASSR-343	ASHA_contig23674	FORWARD	20	56.21	45	AGCAACAGCACCATCATTAC	137	ACA
		REVERSE	22	55.44	40.91	GACCTTGAATACCATATTCTGC
ASSR-344	ASHA_contig24412	FORWARD	22	54.6	40.91	AGGCGCTATAATAACTATGACC	164	ATT
		REVERSE	20	58.21	40	AAAACCAACGGAAAAGGAAG
ASSR-345	ASHA_contig24435	FORWARD	20	55.52	40	CATACAAAATGGAACCCAAG	185	TACA
		REVERSE	22	54.63	45.45	GAGTTTCCAGATCAACTACTCC
ASSR-346	ASHA_contig27789	FORWARD	21	55.2	42.86	AGACCATTTCAAGTGACACAG	158	TTTA
		REVERSE	21	54.9	42.86	TTTAGGTGATAGCACTTGAGC
ASSR-347	ASHA_contig28769	FORWARD	21	55.04	47.62	CTGTGCATACTCCAACTTCTC	176	TTG
		REVERSE	20	55.5	40	TTGAACTTCTCAATGCTTCC
ASSR-348	ASHA_contig28863	FORWARD	20	54.13	50	AGGTAAGTCCTCGATGTCAC	148	GAA
		REVERSE	20	55.59	45	TTCCACTCGTTCTTTCTCTG
ASSR-349	ASHA_contig29299	FORWARD	22	56.2	40.91	ATTCTTTGCTGTTCACTCACTC	162	AG
		REVERSE	21	55.11	47.62	ATAGAGTCGAGGGTGGTTAAG
ASSR-350	ASHA_contig29837	FORWARD	22	55.72	40.91	TTGTACATTGGCATAGCTACAG	143	CAT
		REVERSE	22	54.43	40.91	AAGAGGAAGATAAGGAACAGTG
ASSR-351	ASHA_contig29984	FORWARD	22	55.48	40.91	TAACACTGAACGTTATGGTACG	190	CAA
		REVERSE	20	55.02	40	ACGAGATGAAATTGGTTCAC
ASSR-352	ASHA_contig30484	FORWARD	21	54.72	42.86	CACAAACCTGTAACTTGATCC	129	TTTAA
		REVERSE	22	55.28	40.91	GTGACGAGGATATACAAATTCC
ASSR-353	ASHA_contig32074	FORWARD	21	55.79	42.86	CATACAAACCGCATCTAACAC	158	AAC
		REVERSE	20	54.17	40	CTTGATTGATTCACTGTTGC
ASSR-354	ASHA_contig34263	FORWARD	22	54.98	45.45	GTCGTGTGTATATCGTGCTAAC	174	CTA
		REVERSE	20	56.68	40	TGTTGTTGTGCTTGTTGTTG
ASSR-355	UPAS_contig01078	FORWARD	21	55.38	52.38	TAGAGTGGAGAGTGGAGTGTG	145	ACGCAG	ACGCAGACGCAGACGCAGACGCAGACGCAGACGCAG	36
		REVERSE	21	56.39	52.38	GGAGAAGAGGGAGAAGAAGAG
ASSR-356	UPAS_contig01828	FORWARD	21	55.5	47.62	GAAGTTGTGGGTTTCTCTCTC	147	GA	GAGAGAGAGAGAGAGAGAGAGAGA	24
		REVERSE	22	55.03	45.45	CTCACTCTCCCTTCGTTTATAG
ASSR-357	UPAS_contig02617	FORWARD	20	55.33	45	TTGAACTCGGAGATCTGTTC	143	GA	GAGAGAGAGAGaGAgAGAGAGa	22
		REVERSE	21	54.99	42.86	ATCCGTCTACATTCAACACAC
ASSR-358		FORWARD	22	54.4	40.91	ATAGAGAGAAGAGCATTCATCC	121	GCG	GCGGCGGCGGCGGCGGCGGCGGCG	24
	UPAS_contig02670	REVERSE	20	59.72	50	GAACCAGACCGAAGCAAAAC
ASSR-359	UPAS_contig02747	FORWARD	20	56.84	40	GTCTGCAAAAACAACAATCG	132	GA	GAGAGAGAGAGAGAGAGAGAGAGA	24
		REVERSE	20	57.33	50	CCTTGTTTTGGCTACCAGAC
ASSR-360	UPAS_contig02967	FORWARD	21	55.98	42.86	CAGCAGTCACAAAGTGAAATC	135	CTGGGG	CTGGGGCTGGGGCTGGGgCTGGGGCTGGGG	30
		REVERSE	22	55.08	45.45	TCCAAGGTACCTCATCTTACTC
ASSR-361	UPAS_contig03438	FORWARD	20	54.36	45	CATGGGAGAAAGCTTCTTAG	140	AT	ATATATATATATATATATAT	20
		REVERSE	22	54.71	45.45	GTCTCTCACTTTGAGGGTTTAC
ASSR-362	UPAS_contig03864	FORWARD	21	55.25	42.86	GTGTTTGAGCTTTGAAGAGTG	141	AG	AGAGAGAGAGAGAGAGAGAGAGAgaG	26
		REVERSE	22	55.56	45.45	GGACAGACTCAAGAACCAATAG
ASSR-363	UPAS_contig07713	FORWARD	22	53.95	40.91	GGGAGAAGTATAAGGAGAAATG	186	GCATCA	GCATCAGCATCAGCATCAGCATCAGCATCA	30
		REVERSE	20	54.97	40	TCACCCTTTGATAATGTTCC
ASSR-364	UPAS_contig08079	FORWARD	22	55.63	40.91	GGAGTTATTGTTGCTTCTCATC	129	TTAT	TTATTTATTtATttatttAT	20
		REVERSE	22	55.07	50	CACCTAACTCCTAAGCTCTCAC
ASSR-365	UPAS_contig08504	FORWARD	21	55.05	42.86	CACACTCTATGCTTTGTTTCC	158	CAC	CACcACCACCACCACcACCAC	21
		REVERSE	22	56.36	40.91	GAAAAGAAGAGAAGGATGAAGG
ASSR-366	UPAS_contig09057	FORWARD	20	58.75	50	CTCTGCAACTCGCTCATTTC	139	CGT	CGTcGTCGTcGTcGTCGTCGTcGT	24
		REVERSE	21	59.01	47.62	ACGTGATGGAGAAGATCCAAC
ASSR-367	UPAS_contig10098	FORWARD	20	55.67	45	GTGGGCACTAGAATTGATTG	131	GCA	GCAGCAGCAGCAGCAGCAGCA	21
		REVERSE	21	55.07	47.62	AGAGTCCAGAAAACCTCACTC
ASSR-368	UPAS_contig10334	FORWARD	21	54.83	52.38	ATGTAGGGGTAGTGGAGGTAG	141	GAG	GAGGAGGAGGAGgAGGAGgAGgAG	24
		REVERSE	21	55.96	42.86	AGAATCTTCCTGTGTCCTTTG
ASSR-369	UPAS_contig10988	FORWARD	22	54.72	45.45	CCTCAAACTCTCTATCCTCATC	153	TCATCT	TCATCTTCATCTTCATCTTCATCTTCATCTTCATCT	36
		REVERSE	21	55.85	47.62	CCACTGTCACTGTGCTTATTC
ASSR-370	UPAS_contig11067	FORWARD	21	55.22	42.86	GTTTGAGCGATTCTACTGTTG	139	TTAT	TTATTTATTtATTTATTTAT	20
		REVERSE	20	55.17	40	TTTCTTGGATTGTCCTTCAC
ASSR-371	UPAS_contig11205	FORWARD	22	55.21	40.91	TGAGATTTAAGGTTGTCTCCTC	168	GAGAGT	GAGAGTGAGAGTGAGAGTGAGAGTGAGAGT	30
		REVERSE	22	55.03	45.45	AACGAGTATAACTCACCCTCAC
ASSR-372	UPAS_contig11426	FORWARD	22	56.22	40.91	GATGTTCAATTCAGAGGAACAC	149	CACCAT	CACCATCACCATcACCATCACCATCACCATCACCAT	36
		REVERSE	22	54.38	40.91	TAAGGAATAAGGATGGAGGTAG
ASSR-373	UPAS_contig12077	FORWARD	22	55.86	40.91	GATGCTCTATTTGATCTCTTGC	162	ATA	ATAATAATAATAATAATAATA	21
		REVERSE	22	54.2	40.91	CATATTATAACAGTCGCTGTCC
ASSR-374	UPAS_contig12381	FORWARD	20	57.04	45	AATATCGCTTAGCCAACGTC	159	AAC	AaCAACAACAACAACAACAAC	21
		REVERSE	22	55.96	40.91	TTTCTACTTTCTGATCCACCAC
ASSR-375	UPAS_contig12442	FORWARD	20	55.75	45	CAAGTGGTCCAAATGCTAAC	200	CCCACT	CCCACTCCCACTCCCACTCCCACTCCCACTCCCACT	36
		REVERSE	22	56.53	40.91	GTTGATGTTCAGATTCTTCAGC
ASSR-376	UPAS_contig12494	FORWARD	22	55.07	50	GCTACTCTTTCCCTGAGTAGTG	146	AAG	AAGAAGAAGAAGAAGAAGAAG	21
		REVERSE	23	54.8	43.48	CTAACTCACCTACAATCTTCACC
ASSR-377	UPAS_contig12598	FORWARD	22	55.32	40.91	TCAGAAGTTCTCTCTCATTTCC	171	TAAA	TAAATAAATAAATAAATAAA	20
		REVERSE	20	52.5	40	TTTATCCTCTGTGACATTCC
ASSR-378	UPAS_contig12856	FORWARD	20	55	45	ACTCGAATCCAGTGTCAATC	181	CGAGAC	CGAGaCCGAGACCGAGACCgAGACCGAGAC	30
		REVERSE	20	55.24	45	ATCCTTCTCCTGCTTCTTTC
ASSR-379	UPAS_contig13077	FORWARD	22	55.14	45.45	ACAGATTCGTCTGAACCTAGAC	136	TTCATG	TTCATGTTCATGTTCATGTTCATGTtCATG	30
		REVERSE	22	54.43	45.45	TTCTATTCTCTCTGTCCCTCTC
ASSR-380	UPAS_contig13931	FORWARD	21	54.72	42.86	GTACATTGTCTGGTCTTTTGG	168	TTTC	TTtCTTTCTTTCTTTCTTTC	20
		REVERSE	22	55.06	40.91	TAGCTCAGAAGCTTTTTACTCC
ASSR-381	UPAS_contig14156	FORWARD	22	56.24	40.91	GTCATGTTCCATCCTGTTTTAG	169	GAT	GATGATGATGATGATGATGATGAT	24
		REVERSE	21	55.62	47.62	ACGTGATACTAAGCAGTCGTG
ASSR-382	UPAS_contig14390	FORWARD	22	55.24	40.91	ACAAACCCATATATAGCAGCTC	146	TTC	ttcttcttcttcttcttcttCTTC	24
		REVERSE	21	55.51	47.62	GTTGACTCCACATGGTACTTG
ASSR-383	UPAS_contig14640	FORWARD	22	56.1	40.91	GTGGAGGAATCTGATAATGATG	158	GAT	gatGATGATGATGATGAtgaT	21
		REVERSE	20	54.73	45	GAACTTTCTCCACCATTGAG
ASSR-384	UPAS_contig14821	FORWARD	20	53.21	40	CTTTTGATTTTCCTCTCCTC	190	TC	TCTCTCTCTCTCTCTCTCTCTC	22
		REVERSE	20	59.32	55	GCCACGTCTTGATGTACTCG
ASSR-385	UPAS_contig14892	FORWARD	22	54.18	40.91	CTCTTCCTTCATCTTCTTTCTC	144	TTC	TTCTTCTTCTTCTTCTTCTTCTTC	24
		REVERSE	21	56.53	42.86	GGTTTTAAGAGGCAACATGAG
ASSR-386	UPAS_contig15770	FORWARD	25	54.91	44	GGTACTAGTAGAGGACAATCTAACG	187	GAA	GAAGAAGAAGAAGAAGAAGAa	21
		REVERSE	22	58.05	40.91	TTATCTTCCTCCAATGTGAACC
ASSR-387	UPAS_contig15869	FORWARD	22	57.51	40.91	TAACAACTGGTGGAACATCAAC	135	CTC	CTCCTCcTCCTCCTCCTCCTCCTC	24
		REVERSE	22	55.32	45.45	AGAGGAAGAGGAAGAGAAGAAG
ASSR-388	UPAS_contig16045	FORWARD	22	55.12	45.45	GAGGAGTATTCAGAAGAGCTTG	148	AAG	AAgaaGAAGAAGAAGAAgAAG	21
		REVERSE	20	54.83	50	CCGACTCGTAACTATTCCAC
ASSR-389	UPAS_contig16557	FORWARD	20	58.36	40	GATTTGCAGTTTGCGATTTC	186	TTTA	TTTATTTATTTATTTATTTA	20
		REVERSE	22	56.13	45.45	GGCCCTCTAATATCCTATCTTG
ASSR-390	UPAS_contig16706	FORWARD	21	55.22	47.62	GCAGAAAGAAGAGGAGAGAAG	186	GAGCAA	GAGCAAGAGCAAGAGCAAGAGCAAGAGCAAGAGCAA	36
		REVERSE	21	56.45	42.86	GCATTGTTTCTGAGGAATCTC
ASSR-391	UPAS_contig16717	FORWARD	22	55.25	45.45	TGTAAGATGGGAAGTAGAGAGG	156	CAGCAA	CAGCAACAGCAACAGCAACAGCAACAGCAA	30
		REVERSE	22	54.03	40.91	GTAAGTGATGTGAAGGTATTGC
ASSR-392	UPAS_contig17671	FORWARD	22	57.33	40.91	GAGTTTGATCGATGAACACAAG	124	TC	TCTCTCTCTCTCTCTCTCTCTCTCTCTC	28
		REVERSE	22	54.95	45.45	GATGACAGGTTTAAGAGAGAGC
ASSR-393	UPAS_contig17697	FORWARD	24	56.22	41.67	CCTAAGGCATGTAATTAGTACACC	141	TC	TCTCTCTCTCTCTCTCTCTCTC	22
		REVERSE	22	54.8	40.91	GATCATACATGCAACTTCACTC
ASSR-394	UPAS_contig18018	FORWARD	22	55.4	40.91	GTTGGAGTTGAGTATTTTGTCC	164	CAATT	CAATtCAATTCAATtCAATTCAATT	25
		REVERSE	20	54.75	40	AACTTTGAGAACCAGCTTTG
ASSR-395	UPAS_contig18325	FORWARD	22	54.64	45.45	TCCACAGAGTTATCACTAGCAC	139	AATCAG	AATCAGAATCAGAATcAGAATCaGAATCAG	30
		REVERSE	21	56.26	47.62	GTTAACCCCGAATGTGAGTAG
ASSR-396	UPAS_contig19394	FORWARD	22	54.32	40.91	CCTTGTAGTTGACACTTCTTTG	123	TAAA	TAAATAAATAAATAAATAAA	20
		REVERSE	20	55.64	45	ACCATGTAGGGATCATTGTG
ASSR-397	UPAS_contig19585	FORWARD	21	55.11	47.62	TCTTCCCATCAGTGTGTCTAC	187	CTTTT	CTTTTCTTTtCTTTTCTTTTCTTTT	25
		REVERSE	22	57.15	40.91	CCCAGCCAAAAGATATTAGAAG
ASSR-398	UPAS_contig21526	FORWARD	21	54.7	42.86	GATACCCTCAAAAGGATAAGC	167	ATGA	ATGAATGAATGAATGAATGA	20
		REVERSE	22	56.04	45.45	CCCACTCCTTCTTCCTATATTC
ASSR-399	UPAS_contig23100	FORWARD	20	53.79	40	ATTCCTCGCTAACAGAAAAC	110	AGCCTC	AGCCTCAGCCTCAGCCTCAGCCTCAGCCTCAGCCTCAGCCTCAGCCTC	48
		REVERSE	21	55.63	42.86	GGTTTCTAACGGAATTCTCAG
ASSR-400	UPAS_contig23446	FORWARD	20	55.54	45	AGCGAAGATGTTGATGAGAG	150	CTCTTC	CTCTtCctcTTCCTCTTCCTCTTCCTCTTC	30
		REVERSE	22	54.59	45.45	TGATACAGAAGAGTGGAGAGTG
ASSR-401	UPAS_contig25687	FORWARD	20	56.79	40	ATTTGAGAGTTTTGGGAACG	168	TGC	TGCTGCTGCTGCTGCTGCTGC	21
		REVERSE	20	57.03	55	TCCTCCGTCTCGTCTACTTC
ASSR-402	UPAS_contig26854	FORWARD	21	54.88	42.86	GCAAGAATGTTCAACTGTACC	129	TAAT	TAATTAATTAATtAATTAAT	20
		REVERSE	22	55.86	40.91	GTTTTGGATTACAGAAGCTGAG
ASSR-403	UPAS_contig27201	FORWARD	21	54.81	42.86	ACCTTCACACACATTCCATAC	134	AC	ACacACACACACACACACac	20
		REVERSE	22	54.95	50	GATCTGCATCTCTCTCTCTCTC
ASSR-404	UPAS_contig27816	FORWARD	20	56.35	40	AAGTGATTTCGCTGATGTTG	152	TTC	TtCTtcTtcTtCTTCTTCTTCTtC	24
		REVERSE	20	55.63	50	CACCAACTCCTTCACACTTC
ASSR-405	UPAS_contig28694	FORWARD	20	55.11	40	AGAGAATTGAGGGGAAAAAG	146	GAC	GACGACGACGACGACGACGAC	21
		REVERSE	20	55.53	40	AGATGCAGCAAAGAACAATC
ASSR-406	UPAS_contig29734	FORWARD	20	54.98	50	CTCCACCACTTCTTCTTCAG	165	CAAATT	CAAATTCAAATTCAAATTCAAATTCAAATT	30
		REVERSE	22	55	40.91	ATAGGGTTTGTCTTGTGTTCTC
ASSR-407	UPAS_contig29896	FORWARD	20	56.27	45	TGAGGATGATGACGAAGAAG	151	GAT	GATgATGATGATGATGATGATGATGATGATGATGAT	36
		REVERSE	20	54.9	45	GTCCTTCGAAGATTGACAAG
ASSR-408	Contig_5	FORWARD	22	55.07	40.91	AGATGACTAAACAATCGAGGAC	133	CAC	CACCACCACcaccaccac	18
		REVERSE	22	56.89	40.91	CTGAACTGCTTTTTACGTATGC
ASSR-409	Contig_9	FORWARD	22	55.21	45.45	GCTAGAATTTACACTGCTAGGG	172	CTT	CTTCTTCTTCTTCTTCTT	18
		REVERSE	22	54.6	40.91	TCACTCTATATGTTCGAAGTGG
ASSR-410	Contig_13	FORWARD	22	54.34	40.91	AAAGGAGAAGGGTACATTACAG	157	AG	AGAGAGAGAGAGAGAGAG	18
		REVERSE	21	55.1	47.62	ACGTACTCCTTCGGAATAGAC
ASSR-411	Contig_28	FORWARD	20	57.22	40	TTCAGTTCCGTTTTGTGTTG	119	AG	AGAGAGAGAGAGAGAGAG	18
		REVERSE	22	54.83	40.91	CCATCACTCCTTTACTCTTTTC
ASSR-412	Contig_28	FORWARD	20	54.95	50	ACGACTACACACCCATTCTC	134	CA	CACACACACACA	12
		REVERSE	22	56.34	40.91	TTCTCCTCTTGTTTTCTGTGAG
ASSR-413	Contig_31	FORWARD	22	55.96	45.45	AGTGGAAGTGAAGTGAGTGAAC	159	TAC	TACTACTACTACTAC	15
		REVERSE	22	54.71	40.91	TGGTTCTGTTTCTCAGTACAAG
ASSR-414	Contig_32	FORWARD	22	55.37	45.45	TCTTCTAGAGAGACATGGAAGG	167	CAT	CATCATCATCATCAT	15
		REVERSE	21	55.57	42.86	AGTTTCGTCTTCTTCTTCTGC
ASSR-415	Contig_41	FORWARD	20	55.65	45	AAGCCATTAGTGTTGCTGAG	256	GAT	GATGATGATGATGAT	15
		REVERSE	22	53.2	40.91	GATTCTGATGTGAAGTATAGGC
ASSR-416	Contig_47	FORWARD	22	54.88	40.91	CTAAATACATGGACACTGATGC	156	TGA	TGATGATGATGATGATGA	18
		REVERSE	22	55.6	40.91	CCACAAAACCAAGAGTAATAGG
ASSR-417	Contig_51	FORWARD	22	54.95	40.91	GTGATGTGTGTTTATCTTACGC	206	ATT	ATTaTTATTATTATTATT	18
		REVERSE	22	54.8	40.91	GAAGAATAATGGTAAGGACTCG
ASSR-418	Contig_52	FORWARD	21	56.34	47.62	CATAATGAGGTGAAGGAGGAG	137	AAG	AAGAAGAAGAAGAAGAAG	18
		REVERSE	22	54.99	45.45	GAGAGGTTTTCTGTCTTCTCAG
ASSR-419	Contig_52	FORWARD	22	54.99	45.45	GAGAAGACAGAAAACCTCTCAG	161	AAG	AAGAAGAAGAAGAAG	15
		REVERSE	22	55.61	40.91	GTTTCTCCTTCATCATCTTCAG
ASSR-420	Contig_53	FORWARD	20	55.28	40	ACAAGAAATGTCCTGTTTGC	157	CT	CTCTCTCTCTCT	12
		REVERSE	22	53.5	40.91	CCTACGTGTAAGAAACTGAAAC
ASSR-421	Contig_59	FORWARD	20	55.37	40	ATGAACCATTCTCAAGCAAG	145	CAA	CAACAACAACAACAACAA	18
		REVERSE	22	55.03	40.91	CTATTGCTACTTGGGAAGAAAC
ASSR-422	Contig_59	FORWARD	22	55.03	40.91	GTTTCTTCCCAAGTAGCAATAG	136	AAC	AACAACAACAACAAC	15
		REVERSE	22	54.74	40.91	GAACCAACATGATCACTTACTG
ASSR-423	Contig_62	FORWARD	21	55.88	47.62	GGACGTTTAGGTTAAGCAGAG	132	GAG	GAGGAGGAGgAGGAG	15
		REVERSE	22	55.32	40.91	GTATTGATTTGACTTGGACCTC
ASSR-424	Contig_134	FORWARD	22	53.34	45.45	GATGTACTTGAAGAGGTAGTCG	121	AAG	AAGAAGAAGAAGAAGAAG	18
		REVERSE	20	54.02	45	CCTTTCTCGTCCTATTCAAC
ASSR-425	Contig_154	FORWARD	22	54.89	40.91	CTGGGTTGTGTGTTTGTAATAG	208	TTC	TTCTTCTTCTTCTTC	15
		REVERSE	22	55.69	40.91	GTAAGTAACCATATGCCTTTGC
ASSR-426	Contig_169	FORWARD	20	54.67	55	CTCCTTCTCCTCCTAGTTCC	208	TCC	TCCTCCTCCTCCTCC	15
		REVERSE	21	55.38	42.86	GTCCTTTTGGTAGTTGGAAAC
ASSR-427	Contig_209	FORWARD	22	57.29	40.91	ATAAACAAAGAGTCCCACGTTC	129	CT	CTCTCTCTCTCTCtCTCT	18
		REVERSE	22	55.64	45.45	AAGGAAGAGAGAAGCTAAGAGC
ASSR-428	Contig_234	FORWARD	20	55.37	50	AGGAGAAGTCTAAGGCCAAG	141	CGA	CGAcgaCGACGACGACGA	18
		REVERSE	21	55.78	42.86	GCCTTTTCTACAATCTTGAGG
ASSR-429	Contig_272	FORWARD	22	56.79	40.91	GGGGAATCTTAACAAACTCAAC	115	TC	TCTCTCTCTCTCTCTCTC	18
		REVERSE	22	55.57	45.45	TTCAGAGAGAGAGAGAAAGTGG
ASSR-430	Contig_272	FORWARD	22	55.19	45.45	ACACACACTCACACTTCTTGAC	149	TC	TCTCTCTCTCTC	12
		REVERSE	22	55.63	40.91	AGAATTTCTCCCCTCTGTAATC
ASSR-431	Contig_273	FORWARD	20	57.31	55	ACGAACCCTAACTCCTCCTC	141	CT	CTCTCTCTCTCTCT	14
		REVERSE	22	54.89	40.91	GACTTCTCATTTATGCTTCTCC
ASSR-432	Contig_279	FORWARD	22	54.92	40.91	TGGACCAGAACCTATATTAACC	198	AGC	AGCAGCAGCAGCAGCAGC	18
		REVERSE	21	55.31	42.86	GACATAGGAAAAACCAACCTC
ASSR-433	Contig_315	FORWARD	22	54.55	45.45	TGTCAGACAGTATAGGATCAGC	173	TGA	TGATGATGATGATGA	15
		REVERSE	21	55.68	42.86	GACTGGCATTGTCATCATTAG
ASSR-434	Contig_321	FORWARD	23	55.04	52.17	GAGAGAGAGAGAGAGAGAGAAGG	197	CTT	CTTcTtcTTCTTCTT	15
		REVERSE	22	55.59	40.91	TCTCTTCTTCACAGCTTTTACC
ASSR-435	Contig_339	FORWARD	21	55.87	47.62	CGACGTCGTTGTATTACAGTC	139	TTC	TTCTTCTTCTTCTTC	15
		REVERSE	20	55.3	45	TTGATATCGAGGAGGAACAG
ASSR-436	Contig_341	FORWARD	22	55.08	40.91	ATCCAGACCTTGATGAGTTAAG	160	AG	AGAGAGAGAGAG	12
		REVERSE	22	56.45	40.91	ATTGCTTCAGCAGTCATAAGAG
ASSR-437	Contig_361	FORWARD	22	56.02	40.91	TTCCTCACATTCATCTCTCTTC	140	CA	CACaCACACACACACA	16
		REVERSE	22	54.62	45.45	CACTCTCTCCTCCAATAATACC
ASSR-438	Contig_369	FORWARD	20	55	45	CCTTGTCCAGTCAAAGAAAG	144	AG	AGAGAGAGAGAGAG	14
		REVERSE	22	54.43	40.91	AAATAAGAGTGTCTGAGGAAGG
ASSR-439	Contig_386	FORWARD	20	55.96	40	GAATTCCCAATTCTCCAATC	138	ACC	ACCACCACCACCACC	15
		REVERSE	21	56.24	42.86	GATTGGACGGAGAAAGATATG
ASSR-440	Contig_398	FORWARD	21	55.59	47.62	CTCTTCCCACTGATCTTCTTC	152	TCC	TCCTCCTCCTCCTCC	15
		REVERSE	21	55.46	42.86	AAGTTAAAGGCTGAGAAGGTG
ASSR-441	Contig_401	FORWARD	20	54.9	45	ATGAGGGTCAACTGGTAATG	172	AGA	AGAAGAAGAAGaAGa	15
		REVERSE	22	55.01	45.45	CAATCTAGAGTGAGGGCTAAAC
ASSR-442	Contig_413	FORWARD	22	55.33	40.91	AAAAGGGAAGAGAGAGAAAGAG	165	GT	GTGTGTGTGTGT	12
		REVERSE	22	54.82	40.91	CTACCAACATCTTCAACAACAC
ASSR-443	Contig_413	FORWARD	22	55.31	40.91	ACTTGCATTCCTGTAACTTCTC	176	TTC	TTCTtCTTCTTCTTC	15
		REVERSE	22	55.72	40.91	CTCTCTTCCCTTTTGTGTTATG
ASSR-444	Contig_414	FORWARD	22	55.55	40.91	AAGTTGAAGTAGGAAGTTGCAG	167	TC	TCTCTCTCTCTCTCTc	16
		REVERSE	20	55.26	45	GGGTAGGTTTCGGATAAAAC
ASSR-445	Contig_419	FORWARD	22	55.43	40.91	AGAGAGAAACGATCTCTTGTTG	275	AG	AGAGAGAGAgAG	12
		REVERSE	20	54.92	50	GTACTTGTCGAAGAGGATGC
ASSR-446	Contig_425	FORWARD	22	55.85	45.45	GATGTTGAGAACGAGAAGAGAG	149	AG	AGAGAGAGAGAGAGAG	16
		REVERSE	22	56.24	40.91	CTTCACATCACAAACCCTAATC
ASSR-447	Contig_425	FORWARD	22	55.85	45.45	GATGTTGAGAACGAGAAGAGAG	149	GAA	gAaGAaGAAGAAGAA	15
		REVERSE	22	56.24	40.91	CTTCACATCACAAACCCTAATC
ASSR-448	Contig_427	FORWARD	22	54.79	40.91	GCACCTCTCCTTAATCAATAAC	157	TC	TCTCTCTCTCTCTCTC	16
		REVERSE	22	56.82	40.91	TGTTGGAAATGGAGATACAGAG
ASSR-449	Contig_432	FORWARD	21	55.51	42.86	TCTTCTTCCCTTCTGCTTTAC	150	CT	CTCTCTCTCTcT	12
		REVERSE	22	54.82	50	GTAGGAAACTACTAGGGTGACG
ASSR-450	Contig_439	FORWARD	22	54.88	40.91	GAATTAGGAGGTCGTTAACTTG	156	AG	AGAGAGAGAGAGAGAGAG	18
		REVERSE	22	55.32	40.91	TTTCTTCAGAGACCTCTTCATC
ASSR-451	Contig_439	FORWARD	22	54.21	40.91	CAGTAGAGCCACATGTAAAATC	150	GAT	GATGATGATGATGAT	15
		REVERSE	22	56.68	40.91	GTGCATAATCAAAACTCAGCTC
ASSR-452	Contig_440	FORWARD	22	55.01	45.45	GCTATTCCAGTAGGTTCTGAAG	136	TGA	TGATGATGATGATGA	15
		REVERSE	22	56.31	40.91	CCATTGAACCAGTTTGAGTTAC
ASSR-453	Contig_457	FORWARD	22	56.95	40.91	CATATGCAAGATCCCATCATAC	146	CT	CTCTcTCTCTCTCT	14
		REVERSE	22	55.3	54.55	CGTGAGAGAGAGAGAGAGAGAG
ASSR-454	Contig_457	FORWARD	22	55.41	40.91	CTTTAGTTTTCAAGCGGAGTAG	210	TTA	TTATTATTATTATTATTA	18
		REVERSE	22	56.31	45.45	TAACTCATCCACTAAGCAGAGG
ASSR-455	Contig_461	FORWARD	25	53.83	40	CTCAGCAACTACTACTAATCCATAG	176	CT	CTCTCTCTCTCTCTCTCT	18
		REVERSE	22	53.57	40.91	CTGTTTTTATGAGCTGGTAGAC
ASSR-456	Contig_501	FORWARD	20	54.06	40	CCTACCCTTTTCATTTATGC	152	ATA	ATAATAATAATAATA	15
		REVERSE	22	55.4	45.45	CACGAGTTAAAGGAGCTCTAAG
ASSR-457	Contig_507	FORWARD	22	54.35	40.91	TTAAGTACAGCAGAAGAACGAG	176	TC	TCTCTCTCTCTCTCTCTc	18
		REVERSE	20	56.28	45	TAGATCAACGATTGCTGTCC
ASSR-458	Contig_510	FORWARD	22	54.37	45.45	CTGTGTGTGAAGAGAGAGAAAG	176	AG	AGAGAGAGAGAGAGAGAG	18
		REVERSE	21	55.05	42.86	CTTGCACTAGGAACAACATTC
ASSR-459	Contig_511	FORWARD	20	55.59	40	AAGGAGAATAATCCCCATTG	162	AG	AGAGAGAGAGAGAGAGAG	18
		REVERSE	22	55.93	40.91	AACCCTTTCTAGCAAGTAAACC
ASSR-460	Contig_512	FORWARD	20	55.96	45	AATGGAAGATCTCCGAGAAG	153	TC	tCTCTCTCTCTCTCTCtC	18
		REVERSE	20	57.98	50	CACTCACTTGCAGCAACATC
ASSR-461	Contig_519	FORWARD	22	55.3	45.45	AAGCAGTGATAGAGAAGACCAC	151	AG	AGAGAGAGAGAGAGAGAg	18
		REVERSE	20	55.58	40	ACTTCAACGCTAAATCATCG
ASSR-462	Contig_527	FORWARD	22	54.23	40.91	CTACTAACAAAGTCGATGGATG	134	TC	TcTCTCTCTCTCTCTC	16
		REVERSE	21	59.73	47.62	AGGAAGAAGCGAAGGGTATTG
ASSR-463	Contig_542	FORWARD	22	54.27	40.91	GAAGAAGAGAAAGAGAAAGTGG	157	TC	TCTCTCTCTCTCTCTCTC	18
		REVERSE	21	54.83	47.62	GACAGACGTCCATGCTTATAC
ASSR-464	Contig_558	FORWARD	22	54.51	40.91	AGGGACAAAGACAGTAAAAGAG	155	TC	tCTCTCTCTCTCTCTCTC	18
		REVERSE	20	54.85	45	AAACTGTGAGCGATAAGAGC
ASSR-465	Contig_559	FORWARD	22	54.66	40.91	GGAGACAAGACTTACCAATTTC	162	AG	aGAGAGAGAGAGAG	14
		REVERSE	22	54.91	40.91	TATGTCTTTGTAGCATGAGAGC
ASSR-466	Contig_559	FORWARD	22	54.32	40.91	CAGTTGTAAAAGTCCTTCACTG	151	CT	CTCTCTCTCTCtctcT	16
		REVERSE	22	56.02	40.91	CCTCTTGAAGCTATTGAAGTTG
ASSR-467	Contig_559	FORWARD	22	55.53	45.45	CTAGTGGTCCAATCTCCATAAG	130	TTA	TTATtaTTATTATTATTA	18
		REVERSE	22	54.91	40.91	ACTATGAACCACACATCAACAC
ASSR-468	Contig_559	FORWARD	22	55.53	45.45	CTAGTGGTCCAATCTCCATAAG	130	TTC	TTCTTCTTCTTCTTC	15
		REVERSE	22	54.91	40.91	ACTATGAACCACACATCAACAC
ASSR-469	Contig_567	FORWARD	22	54.7	45.45	AGGCAAAGAGGACTTGTAGTAG	150	AG	AGAGAGAGAGAGAGAG	16
		REVERSE	22	55.19	45.45	ACACAAACTCACTCACACTCAC
ASSR-470	Contig_571	FORWARD	21	55.08	42.86	CTTTGAAGAGAACGTTGACAC	168	TC	TCTCTCTCTCTCTctctc	18
		REVERSE	22	54.72	40.91	ACGGCATTAGAGAAGAAGATAG
ASSR-471	Contig_574	FORWARD	22	55.7	40.91	GCAAATAACCAAGAACAGACTC	154	CT	CTCTCTCTCTCTCTCtct	18
		REVERSE	21	54.94	47.62	GCTTCCAGAAACTTCTACCTC
ASSR-472	Contig_587	FORWARD	22	55.63	40.91	GTTCCTGTTTTGTGTTCTAAGG	146	TC	TCTCTCTCTCTCTCTC	16
		REVERSE	22	53.73	40.91	GCTTCTTTTTAAGGTAGAGAGG
ASSR-473	Contig_587	FORWARD	22	55.77	54.55	CCTCTGTCTGTCTGTCTCTCTC	146	AG	AGAGAGAGAGAg	12
		REVERSE	20	56.65	40	TTTATTTGCACGCTTAGTGG
ASSR-474	Contig_602	FORWARD	22	55.2	45.45	CTCTCTGCTCTTTGGTCTTTAC	166	TC	TCTCTCTCTCTC	12
		REVERSE	22	54.28	40.91	GTACAGTGAAAGAAACGTATGC
ASSR-475	Contig_604	FORWARD	20	55.18	50	ACTCTGTGTTGGGTTCAGAG	145	GA	GAGAGAGAGAGAGAGAGA	18
		REVERSE	21	56.47	47.62	GTCTCCTCACCTTTTCTTGTG
ASSR-476	Contig_608	FORWARD	20	55.08	40	TCATCATCCTCAACCTTTTC	146	TC	TCTCTCTCTCTCTCTC	16
		REVERSE	22	54.93	40.91	GAGAAGAAATCCACTCTGAAAG
ASSR-477	Contig_608	FORWARD	22	54.1	40.91	TGCACTCCTATAAGAGAAACTG	203	ATT	ATTATTATTATTATTATT	18
		REVERSE	22	54.79	40.91	AAAGCTTGTATCTAGCCTCAAC
ASSR-478	Contig_618	FORWARD	21	55.54	42.86	GCTGGGAAGATCTTGTTTATC	158	ATC	ATCATCATCATCATC	15
		REVERSE	22	54.55	40.91	TAAGGAAAGAGAAGGAGAACAC
ASSR-479	Contig_627	FORWARD	22	54.93	40.91	CTTCAATGAACTCAGTGACAAC	278	AG	AgAGAGAGaGAGAGAGAG	18
		REVERSE	22	56.02	40.91	TCTTCTCAGTTTCATCCATCTC
ASSR-480	Contig_630	FORWARD	22	57.39	40.91	CATAACAGCACGAATGATTCTC	125	AG	AGAGAGAGAGAGAGagaG	18
		REVERSE	22	54.93	40.91	CATTCAGTTTCACTTCACTCAC
ASSR-481	Contig_632	FORWARD	22	54.58	40.91	GGAATCATCTCTTACTTTCACC	171	TC	TCTCTCTCTCTCTCTCTC	18
		REVERSE	21	55.38	47.62	AGTTCATGCCCTAGAGAAGAG
ASSR-482	Contig_640	FORWARD	20	54.73	40	ATTTTCAACTCTTGCGTAGG	163	TC	TCTCTCTCTCTC	12
		REVERSE	22	55.1	40.91	TCCGAATATCTCTAAGATGGAC
ASSR-483	Contig_642	FORWARD	20	55.15	40	TCCCTCACTTGAATATTTGG	145	GA	GAGAGAGAGAGA	12
		REVERSE	22	56.17	40.91	GAATCCATAAGAACACATCAGG
ASSR-484	Contig_655	FORWARD	20	55.55	45	CCTTGGTCAGAATTCAACAC	158	TC	TCTCTCTCTCTCTCTCtc	18
		REVERSE	20	55.26	40	GGTTATGGGAATGTGATTTG
ASSR-485	Contig_660	FORWARD	22	56.58	40.91	GGGGGTACTTGAAAATCATTAC	145	GA	GAGAGAGAGAGAGAGA	16
		REVERSE	22	55.31	40.91	ATCTAGCACAAACCTGAAACTC
ASSR-486	Contig_665	FORWARD	22	56.06	40.91	TATTATTCTCTTCCACCACAGC	153	AG	AGAGAGAGAGAGAGAGAG	18
		REVERSE	20	55.07	45	CAAGTTGAGAAAGCTCCATC
ASSR-487	Contig_666	FORWARD	22	55.74	40.91	TTTCTTTGTCTTCTACGCTCTC	149	CT	ctCTCTCTCTCTCTCTCT	18
		REVERSE	22	53.43	40.91	CTACCTATTGGAGAAAACAGTG
ASSR-488	Contig_670	FORWARD	22	55.03	40.91	GATAAAACTAGAAGGCAAGGTG	150	GA	GAGAGAGAGAGAGAGA	16
		REVERSE	22	54.73	40.91	TATTATGATAGACTGCCTGCAC
ASSR-489	Contig_676	FORWARD	22	55.56	40.91	TGGCTTCTTTATCCTAGTTGAG	139	GA	gaGAGAGAGAGAGAGAGA	18
		REVERSE	22	56	40.91	GCTACTGCTTGAAGTTGAAATC
ASSR-490	Contig_688	FORWARD	22	57.97	40.91	CGAACATACCAAGATGATGATG	141	TA	TATATATATATA	12
		REVERSE	22	55.21	40.91	TCTCCTCTTAATCAACCAACTC
ASSR-491	Contig_690	FORWARD	22	57.01	40.91	GGCCTCATTGATAGAACTTTTC	146	GA	GAGAGAGAGAGAGAGAGA	18
		REVERSE	20	57.14	45	GTGTTTCCGTTTTGGAGTTC
ASSR-492	Contig_693	FORWARD	22	54.53	40.91	CTGAGCATGTAGCAGATTTTAC	124	AGC	AGCAGCAGCAGCAGC	15
		REVERSE	22	54.26	40.91	AAGAGAAGACTAACATGGGAAC
ASSR-493	Contig_695	FORWARD	22	55.33	45.45	AGCACATCACAGTGAGTAACAC	175	CT	CTCTCTCTCTCTCTCTCT	18
		REVERSE	21	55.01	42.86	CTTGTGAAGAATCTGAAGTGG
ASSR-494	Contig_695	FORWARD	21	55.01	42.86	CACTTCAGATTCTTCACAAGG	154	TGG	TGGTGGTGgTGGTGg	15
		REVERSE	23	54.79	43.48	AGTTCAGGCTACTAAACTCACAG
ASSR-495	Contig_696	FORWARD	21	55.54	52.38	GTCTCCCCAACTAGAGTGAAG	138	CT	CTCTCTCTCTCTCTCTCT	18
		REVERSE	21	54.82	42.86	CTTTAAAGTCCTGGAAAGACC
ASSR-496	Contig_712	FORWARD	20	55.64	45	CTCCATGAACGAATCAGAAC	144	AG	AGAGAGAGAGAGAGAGAG	18
		REVERSE	22	56.61	40.91	CATGAAACCAAGAGAGAACTTG
ASSR-497	Contig_713	FORWARD	20	57.61	60	GTAGCACCGAGACAGAGAGG	200	GA	GAGAGAGAGAGA	12
		REVERSE	22	55.56	40.91	CAGAAAATACCAGAACTTGGAC
ASSR-498	Contig_718	FORWARD	22	54.93	40.91	GACTTCTTCATTTCCTTCTCTG	109	CT	CTCTCTCTCTCTCTCtcT	18
		REVERSE	21	55.47	42.86	GGGGAGATTCACTTTTAGTTG
ASSR-499	Contig_721	FORWARD	22	54.4	40.91	ACTTGTGATGAGGTGTTAACTG	212	AG	aGAGAGAGAGAGAGAGag	18
		REVERSE	20	55.3	50	GAAGCTTCTGAACTGTGCTC
ASSR-500	Contig_724	FORWARD	21	55.51	42.86	TTTCTTCTTCTGCTAGGAACC	156	TC	TCTCTCTCTCTCTCTC	16
		REVERSE	22	54.57	45.45	ACACCTGAGAAGAGAAGAGAAG
ASSR-501	Contig_727	FORWARD	22	54.96	40.91	ACTTCTAGCTGAAAGAGTTTGC	152	AG	AGAGAGAGAGAGAGAGAG	18
		REVERSE	20	53.87	40	ATTTCTGCTAAGCCTCAATC
ASSR-502	Contig_732	FORWARD	22	55.41	40.91	CTTCAATCTCCATATCCTGTTC	169	AG	AGAGAGAGAGAGAGAGAG	18
		REVERSE	22	54.71	45.45	GTTTCAGTGGTTAGGTCTTCTC
ASSR-503	Contig_737	FORWARD	22	56.12	40.91	TGTCGGTTTTCTCTATTCAGAC	128	AG	AGAGAGAGAGAGAGAG	16
		REVERSE	22	54.54	45.45	ATCTCTCAGCCTTTGTAGTCTC
ASSR-504	Contig_744	FORWARD	20	55.47	40	GGAATTGAATTTGGTGACAG	163	GA	GAGAGAGAgAGAGAGA	16
		REVERSE	20	55.37	50	CAAGACCTCGTCTTTAGCAG
ASSR-505	Contig_746	FORWARD	22	55.23	40.91	GTAGTTGCAACACACAAAAGAG	103	AG	AGAGAGAGAGAGAGAG	16
		REVERSE	22	54.53	40.91	TCAAACTCTACTTCACAACCAC
ASSR-506	Contig_747	FORWARD	22	56.88	40.91	TAACGTACATCCAAAGTTCCAG	150	AT	ATATATATATAT	12
		REVERSE	22	55.86	45.45	ACATAGTCTGGCATACTGAACC
ASSR-507	Contig_750	FORWARD	22	53.78	40.91	GGGGTATTCTAATCTCTGTTTC	161	AG	agagAGAGAGAGAGAGaG	18
		REVERSE	22	56.29	40.91	GAAGTTGTTGGAAGTGTGAATC
ASSR-508	Contig_766	FORWARD	20	55.41	50	TCTGTCGTACCTAGCCATTC	110	TC	TCTCTCTCTCTCTCtctc	18
		REVERSE	20	56.7	50	GGGTTTACTCTTGAGCGAAG
ASSR-509	Contig_773	FORWARD	22	55.99	40.91	AATCGTTGTTCCTATGTGAGAG	115	GA	GAGAGAGAGAGAGAGA	16
		REVERSE	22	55.84	40.91	TTAAGGGAAAAGGTAGAGGTTC
ASSR-510	Contig_774	FORWARD	22	54.89	45.45	CATGAGTGAGGAAGTCATAGTG	183	AG	AGAGAGAGAGAgAg	14
		REVERSE	22	55.68	40.91	GAATCATTCTTGAGCATCTCTC
ASSR-511	Contig_782	FORWARD	21	56.07	42.86	AAGGCGAGTACGATGATAAAC	146	TC	TCTCTCTCTCTCTCTCTC	18
		REVERSE	21	54.72	42.86	GATTCGTGTGAAACTCATCTC
ASSR-512	Contig_783	FORWARD	22	55.56	40.91	CACCGGTTTATATCCTACTTTG	152	GA	GAGAGAGAGAGAGAGA	16
		REVERSE	22	55.72	40.91	TACGTACCCTCCATATTTCATC
ASSR-513	Contig_789	FORWARD	20	59.03	50	GGGGGAATAAAAGGAGAAGC	151	AG	agAGAGAGAGAGAGAG	16
		REVERSE	22	55.58	40.91	AGCTAAACTATCGATCTCAACG
ASSR-514	Contig_790	FORWARD	22	57.72	40.91	CCCCAAAAGACAAAAGTACAAC	144	TC	TCTCTCTCTCTCTC	14
		REVERSE	22	54.72	40.91	TGAGAATGTCTGAACAGAAGAG
ASSR-515	Contig_791	FORWARD	20	55.45	50	TCTGTAGAAGGACCACTTGC	159	AG	AGAGAGAGAGAGAGAGAG	18
		REVERSE	20	59.67	55	GGGGGAAGTCTAAACCAACC
ASSR-516	Contig_804	FORWARD	22	54.17	40.91	GAAGGTAGAAATAGGAAAGCAC	149	CT	ctCTCTCTCTCTCTCTCT	18
		REVERSE	22	55.24	40.91	AGTGATAATCGAAAGGAGAGTG
ASSR-517	Contig_805	FORWARD	20	57.68	50	GAGAAGGGAAAAGTGGGAAC	165	AG	aGAGAGAGAGAGAG	14
		REVERSE	20	55.48	45	ATCTCTCACGCAATGCTATC
ASSR-518	Contig_805	FORWARD	22	54.58	40.91	AGTGTGTGTTGTTTCTCTCTTG	184	AG	AgagaGAGAGAGAGAGAG	18
		REVERSE	21	55.36	42.86	TGACGTTGTTGGGATAGTAAG
ASSR-519	Contig_808	FORWARD	21	55.15	42.86	AAAGTTGACTTAGGGAACCTG	104	GA	GAGAGAGAGAGAGagaga	18
		REVERSE	20	56.14	45	GGTTCCCCTTTTGATTGTAG
ASSR-520	Contig_810	FORWARD	22	55.22	40.91	CGTTAAGAGAAGTGAAGAAAGG	163	AG	AGAGAGAGAGAGAGAGag	18
		REVERSE	22	55.02	40.91	GTGCAGATGTCATGTATTTAGC
ASSR-521	Contig_814	FORWARD	21	55.19	42.86	ACAAAACGATCAGACACAGTC	150	GA	GAGAGAGAGAGAGAGA	16
		REVERSE	21	55.47	47.62	CTTACCCACCATTTCTCTCTC
ASSR-522	Contig_825	FORWARD	22	55.86	40.91	TAAGGAAGGGATATACATGTGC	174	TC	tctCTCTCTCTCTCTCTC	18
		REVERSE	22	54.97	40.91	GACAAGGCAAAGAGATAAAGAC
ASSR-523	Contig_826	FORWARD	21	54.61	47.62	GGACACACAAACATCTCTCTC	182	TC	tcTCTCTCTCTCTCTC	16
		REVERSE	20	55.1	45	CGACAATCTGTGTGTTCTTG
ASSR-524	Contig_830	FORWARD	22	56.8	40.91	CCATAAAGATAACCCAATAGCC	175	GA	GAGAGAGAGAGAGAGA	16
		REVERSE	22	55.87	45.45	CAGCAACTAAATCCTCACTCTC
ASSR-525	Contig_832	FORWARD	20	54.61	45	AAGACGAAGGCTATGAGATG	112	TC	TCTCTCTCTCTCTCTCTC	18
		REVERSE	22	54.27	40.91	TAAAAGCAGTGAAGTGAGAGAG
ASSR-526	Contig_832	FORWARD	22	54.32	40.91	ATCAGGCCTTATTATCAGAGTC	131	TGG	TGGTGGTGGTGGTgGTGG	18
		REVERSE	21	55.34	42.86	TTTGTACTATTGGGCACACTC
ASSR-527	Contig_836	FORWARD	22	54.75	40.91	GTTCTCAATTCTCTTCAACTCC	153	TC	TCTCTCTCTCTCTcTCTC	18
		REVERSE	22	56.08	40.91	GACTCACCAAAATATTCACACC
ASSR-528	Contig_841	FORWARD	22	54.84	40.91	GAAGTCCAGACAAGAAGAAAAC	176	GA	gAGAGAGAGAGAGAGA	16
		REVERSE	22	55.36	40.91	TATACAACACAACTCTGCATCC
ASSR-529	Contig_848	FORWARD	22	55.99	40.91	TATATTGGAGTCTGGATTCTGC	149	AT	ATATATATATATATAT	16
		REVERSE	22	54.79	40.91	CACCCATAACATACGACAATAG
ASSR-530	Contig_863	FORWARD	22	54.3	45.45	GTCTGTTAGCTTAGGGGTTTAG	144	AG	AgagAGAGAGAGAGAGAG	18
		REVERSE	20	56.66	50	GTCAGTGAGTTTGTCCAACG
ASSR-531		FORWARD	22	54.58	40.91	AGTGTTGTTGTGTCTGAGAAAG	122	AG	AGAGAGAGAGAGAGAG	16
	Contig_871	REVERSE	22	55.05	45.45	CTTCTTGTCCTTGTCCTTAGAG
ASSR-532	Contig_872	FORWARD	22	57.06	40.91	ATCAGCGTCACAAGAACATTAG	155	GA	GAGAGAGAGAGAGaga	16
		REVERSE	20	55.47	40	GACATGGTCCAATTTTTCAG
ASSR-533	Contig_876	FORWARD	22	55.43	40.91	AGACAGTTATAATTCGCTCCTG	205	CA	CACACACACACACA	14
		REVERSE	22	55.63	45.45	TCTTGCCTCTACTAGAACTTGG
ASSR-534	Contig_881	FORWARD	20	55.94	50	GGGGGACGATTACAGATTAC	147	TC	TCTCTCTCTCTCTCTCTC	18
		REVERSE	22	55.1	40.91	GAGGATTGAAGCTACGAAATAG
ASSR-535	Contig_882	FORWARD	22	53.9	40.91	CTTACTTCTATTATGCCTGCTG	137	TC	TCTCTCTCTCTCTCTCTC	18
		REVERSE	22	55.4	40.91	GGTGATTTTGGAGTTTGACTAC
ASSR-536	Contig_889	FORWARD	22	57.18	45.45	GTGTATTTGGTGGCTCAGTATG	135	AAG	AAGAAGAAGAAGAAG	15
		REVERSE	21	55.12	42.86	TTCCTCAGGAGGATTTAGTTC
ASSR-537	Contig_899	FORWARD	22	55.72	45.45	CCTTCCTATCAGAGTTCTTGTG	148	GA	gAGAGAgAGAGa	12
		REVERSE	22	55.93	54.55	GCTCTCTCTCTCACTCACTCAC
ASSR-538	Contig_899	FORWARD	21	55.64	47.62	CTTTCTCAGACCCATTAGAGG	131	CAC	caCcACCACCACCACCAc	18
		REVERSE	21	55.55	42.86	ATAATAGAAGATGGGGTGGTG
ASSR-539	Contig_904	FORWARD	22	57.09	40.91	GACACGATATTCTGGTGAAATG	137	GA	GAGAGAGAGAGA	12
		REVERSE	22	55.52	40.91	CATTAACACATCAGTTGGACAC
ASSR-540	Contig_907	FORWARD	22	55.35	45.45	AACCTCTCTCTAAGCTTCCTTC	159	TC	TCTCTCTCTCTCTC	14
		REVERSE	21	55.19	42.86	TACCCAGAAATTGTAGTGGTG
ASSR-541	Contig_913	FORWARD	22	55.71	45.45	AGATCTGATAGCTCTGCTTCTG	144	TC	TCTCTCTCTCTC	12
		REVERSE	21	55.81	42.86	AAAAAGGAGAGAGGAGGAAAC
ASSR-542	Contig_918	FORWARD	21	56.57	42.86	CCATGCAATGTGTAGAACAAC	165	CAT	CATCATCATCATCAT	15
		REVERSE	21	54.88	42.86	GTGTAGAATGTGGCTTTGAAC
ASSR-543	Contig_919	FORWARD	22	56.55	50	GCTAAGGAGAGTGCTAGATTCC	122	GA	gAGAGAGAGAGAGAGA	16
		REVERSE	22	55.55	50	CACTAAGGTACACACACACCAC
ASSR-544	Contig_923	FORWARD	22	55.13	40.91	CATGGTACTAAGTGCTTTGATG	176	GA	GAGAGAGAGAGAGAGA	16
		REVERSE	22	55.82	45.45	CTTCGTATCTCTCGTCGTATTC
ASSR-545	Contig_925	FORWARD	21	54.82	42.86	GGGGTACAAAAGAAAGAAGAG	143	AG	agagAGAGAGAGAGAGAG	18
		REVERSE	21	55.17	47.62	CAGCAGTTCTGCTACATATCC
ASSR-546		FORWARD	22	54.39	40.91	ATATAAATACCTCTCGCACTCC	149	TC	tcTCTCTCTCTCTC	14
	Contig_925	REVERSE	22	54.83	40.91	CCATTCTTGTTCTTCTTCTACC
ASSR-547	Contig_926	FORWARD	23	54.96	47.83	CCAACACAGTAACTCTCTCTCTC	150	CT	CTCTCTCTCTCTCTCTct	18
		REVERSE	22	54.86	40.91	GTAGTAAGCCCCAATTCATAAG
ASSR-548	Contig_928	FORWARD	20	54.71	45	CAACACCATCACACTGTTTC	156	GA	gagagagagaga	12
		REVERSE	22	54.95	54.55	CTCTCTCTCTCTCTCTCCACAC
ASSR-549	Contig_928	FORWARD	20	55.03	40	ATTCACTGATCCAAAACAGG	158	GA	gagAGAGAgagagAga	16
		REVERSE	22	54.64	40.91	TTGTCCTTTTCTCTTCTCTCTC
ASSR-550	Contig_934	FORWARD	22	56.01	45.45	AGAAGGAGGAAGACGATTAGAG	142	GA	GAgaGAGAGAGA	12
		REVERSE	21	55.01	47.62	GAGATCGGAGCTAGAGTTTTC
ASSR-551	Contig_938	FORWARD	21	54.83	42.86	CTCTCTTTGTCAACCAATCAC	213	AG	AGAGAGAGAGAGAGAG	16
		REVERSE	23	54.78	47.83	GGTTCTCTGACACAGAGTCTAAC
ASSR-552	Contig_940	FORWARD	22	54.48	40.91	ATGGGAAGCTTTAGTTACACTC	182	TC	TCTCTCTCTCTC	12
		REVERSE	20	54.22	45	GCACCGTGTTACATTACTTG
ASSR-553	Contig_949	FORWARD	20	54.07	40	GCGACAACATCAACATTAAC	158	TC	TCTCTCTcTCTcTCTC	16
		REVERSE	22	55.27	40.91	AACAAGGATGAGAACTCTTCTG
ASSR-554	Contig_950	FORWARD	22	54.95	40.91	ATAAGCAGAGCTGAAACTTAGG	225	TC	TCTCTCTCTCTCTC	14
		REVERSE	20	54.26	45	GAAGCGAAGTACCAGAAAAC
ASSR-555	Contig_955	FORWARD	22	54.01	40.91	TTACAGTTTACACCTCTTCTGC	141	GA	GAGAGAGAGAGAGAGA	16
		REVERSE	20	54.73	40	CGTTTTACTGATTCCCATTC
ASSR-556	Contig_978	FORWARD	22	55.07	40.91	CTATCAACAACAACATCTCTGC	164	CT	CTCTCTCTCTCT	12
		REVERSE	22	55.56	40.91	GGGAGAGTGAATAAAACACAAG
ASSR-557	Contig_989	FORWARD	20	54.81	45	ATAACCCACTTCCCTCTTTC	137	TCT	TCTTCTTCTTCTTCTTCT	18
		REVERSE	22	54.84	40.91	CATCATCTTCTTCTTCTTCTCC
ASSR-558	Contig_989	FORWARD	22	53.9	40.91	TCTTCTTCTTCTTCTTCTCTCC	194	AGA	AGAAGAAGAAGAAGA	15
		REVERSE	20	55.01	45	ATGACCCATCAACTCTGAAG
ASSR-559	Contig_990	FORWARD	22	54.33	40.91	GGCTTTAAGAGGATTAGAGTTG	186	AAG	AAGAAGAAGAAGAAG	15
		REVERSE	20	59.37	50	ATTTTCCCCCTCACCTTCTC
ASSR-560	Contig_994	FORWARD	22	54.64	40.91	TCTTCTTCTTCCTCTTCTTCAC	172	TTC	TTCTTCTTCTTCTTCTTC	18
		REVERSE	22	55.68	40.91	CACTCAAGAGAAAGATGGAAAC
ASSR-561	Contig_999	FORWARD	21	55.89	42.86	GTTCACAAACTGAACGAGTTG	163	GGT	GGTGGTGGTGGTGGT	15
		REVERSE	20	55.18	45	ATGCTGTTGTCTCTTCATCC
ASSR-562		FORWARD	22	54.91	40.91	CACTAAAGAACATCACAGATGG	179	TA	TATATATATATATA	14
	Contig_1003	REVERSE	22	55.67	45.45	GTAGACCGTGGTTAAACTTCTG
ASSR-563	Contig_1020	FORWARD	22	56.15	40.91	AAGATGATACTCAGTGGCTTTG	168	AG	aGAGAGAGAGAGAG	14
		REVERSE	20	55.96	40	CATCATGTCTTTCGCTTTTC
ASSR-564	Contig_1031	FORWARD	22	53.03	40.91	CTGCTCTTAGGAGTGAATAAAG	172	TC	tcTCTCTCTCTcTC	14
		REVERSE	20	53.16	45	GGTGGTATTGATAACAGCAG
ASSR-565	Contig_1037	FORWARD	22	56.45	40.91	CAGACAAAACAGAATGGAGTTC	280	AC	AcACACACACACACAcaC	18
		REVERSE	22	54	40.91	ATGGGATGACTCTTTAGGATAC
ASSR-566	Contig_1038	FORWARD	21	55.83	42.86	ATAGATCGTCACCGAAGAATC	158	CT	CTCTCTCTCTCT	12
		REVERSE	20	55.44	40	AAGTTGTGATTTGAGCGAAC
ASSR-567	Contig_1082	FORWARD	20	56.3	40	TTTCCCTTTGCTCTTCTTTC	148	AG	AGAGAGAGAGAGAGAG	16
		REVERSE	22	54.62	40.91	TTCTTTCTCGTATCTCTCTTCC
ASSR-568	Contig_1089	FORWARD	21	56.25	42.86	CAATTCCATATCCTCTTCTGG	150	TTC	TTCTTCTTCTTCTTC	15
		REVERSE	22	56.27	40.91	GAGAGAAAAGTGAAAAGGGTTC
ASSR-569	Contig_1103	FORWARD	21	54.92	47.62	TTGAGCTTAGAGAGAGGTGTG	146	GA	GAGAGAGAGAGA	12
		REVERSE	22	54.71	45.45	CCTCCTGTTGTAGTCCTTATTC
ASSR-570	Contig_1111	FORWARD	22	57.23	40.91	GAAGGAAGACATTGCTCTTTTC	145	GT	GTGTGTGTGTGT	12
		REVERSE	20	54.73	40	GGAAATAAATCACCGTGAAG
ASSR-571	Contig_1121	FORWARD	21	55.02	47.62	ACCGGAGTAGTTAGGTGAAAC	164	CT	CTCTCTCTCTCtcT	14
		REVERSE	21	54.67	47.62	AGTGGTATCAACGCAGAGTAG
ASSR-572	Contig_1134	FORWARD	22	54.84	45.45	CCAAAGTAGTTAACCCGTACTC	215	TC	TCtcTCTCTCTCTCTCTC	18
		REVERSE	21	55.03	47.62	TCTGAAGCAGAGAGTCTTGAG
ASSR-573	Contig_1147	FORWARD	22	56.07	45.45	CAAGTAGCACCCTAATGCTAAG	148	CT	CTCTCTCTCTCT	12
		REVERSE	22	55.59	50	GTTTTAGGAGAGGGAGAGAGAG
ASSR-574	Contig_1213	FORWARD	21	55.71	42.86	AGAACCTTCATCATCCTTGTC	148	CAT	CATCATCATCATCAT	15
		REVERSE	22	55.06	40.91	ACCCACTGTTGGTATAAAGAAG
ASSR-575	Contig_1215	FORWARD	20	58.15	40	TTTCGTTTCTGAGCTTTTGG	197	TC	TCTCTCTCTCTC	12
		REVERSE	22	54.98	40.91	CTCTCTCTTCGTAAATTGAACC
ASSR-576	Contig_1231	FORWARD	21	55.92	42.86	GAATCGACTGCAGTGTAAATG	135	CTT	CTTCTTCTTCTTCTT	15
		REVERSE	21	59.61	47.62	AGAACCCGACTTGAGGTTTTC
ASSR-577	Contig_1244	FORWARD	22	55.6	40.91	CATGATAGGAACTCCAATAAGC	170	AC	ACACACACACAC	12
		REVERSE	22	55.07	40.91	TGCTACTTGTGTAAGTTTCAGC
ASSR-578	Contig_1245	FORWARD	20	54.05	50	GACCAGGAATACTAGCAAGG	268	GT	GTGTGTGTGTGTGTGT	16
		REVERSE	22	56.94	40.91	GAAAAGAAAACCCACTCATCTC
ASSR-579	Contig_1253	FORWARD	22	56.38	40.91	CATTCTTTTCAGTGTCTCCATC	167	AAG	AAGAAGAAGAAGAAGAAG	18
		REVERSE	22	57.39	40.91	CTTCGTTGAACTCATCAAACAC
ASSR-580	Contig_1277	FORWARD	21	55.04	42.86	ATACGACACGTAATCAACCAC	166	CCG	CCGCCGCCGCCGCCGCcG	18
		REVERSE	20	55.81	45	GAATCACATGCTTCTCCAAG
ASSR-581	Contig_1291	FORWARD	20	55.55	45	GTCATTTGTCCTTGTTGGAG	152	AGC	AGCAGCAGCAGCAGC	15
		REVERSE	22	54.6	40.91	AAGAGACTTCCAAAGTTCAGAG
ASSR-582	Contig_1335	FORWARD	22	54.66	40.91	GAGATGAGAATGATGTGATGAG	207	TCA	TCATCATCATCATCATCA	18
		REVERSE	22	55.71	45.45	GATAACTCACTTGCTGTTCCTC
ASSR-583	Contig_1336	FORWARD	21	55.58	42.86	AGTCCAATACCCAGTTGAATC	149	GTG	GTGGTGGTGGTGGTGGTG	18
		REVERSE	22	56.22	40.91	TCTCTTTAGATGGGTATGCAAG
ASSR-584	Contig_1336	FORWARD	20	55.12	40	ATTCAAACCAGTGGAACTTG	151	GTA	GTAGTAGTAGTAGTA	15
		REVERSE	22	55.35	40.91	CAACAACAATAGTAGCAACAGC
ASSR-585	Contig_1336	FORWARD	20	55.12	40	ATTCAAACCAGTGGAACTTG	151	GAA	GAAGAAGAAGAAGAA	15
		REVERSE	22	55.35	40.91	CAACAACAATAGTAGCAACAGC
ASSR-586	Contig_1339	FORWARD	22	56.55	45.45	GGGAGATAATCATGGAGGTAAC	138	TGG	TGGTGGTGGTGGTGg	15
		REVERSE	20	54.78	40	TTGCTCTTGTTTGTTGTGTC
ASSR-587	Contig_1339	FORWARD	20	54.45	40	ACAACAACAGCAATACATGG	159	CAA	caaCAACAACAACAACAA	18
		REVERSE	22	55.06	40.91	ATCGGATAGTAGTTCATGGAAG
ASSR-588	Contig_1339	FORWARD	22	54	40.91	ATCCTTCCATGAACTACTATCC	149	ATT	ATTATTATTATTATT	15
		REVERSE	22	52.54	40.91	AACTAAGCCATTACTACTACCG
ASSR-589	Contig_1342	FORWARD	22	59.61	40.91	CGATTGAAGATGAAAGGTGTTG	229	TGG	TggTggTggtggtgg	15
		REVERSE	20	56.61	60	GGGGTAGCTGAGTGAGAGAG
ASSR-590	Contig_1343	FORWARD	22	54.57	45.45	TCTATGGTAGGGGCTCTTATAG	152	ACC	ACCACCACCACCACC	15
		REVERSE	22	54.14	40.91	GTTGTTGTAGAAGTTGGTCTTG
ASSR-591	Contig_1343	FORWARD	22	55.16	40.91	CAATGACAACACTAACGAAGAG	164	ACA	ACAACAACAACAACA	15
		REVERSE	21	55.25	42.86	TTGTGTCACTCATTCCTTCTC
ASSR-592	Contig_1345	FORWARD	21	56.46	42.86	CAGGAGGCAATTCTATTTCAC	136	TGG	TGGTGGTGGTGGTGGTGG	18
		REVERSE	20	57.7	45	AGAGCAACAAAAACCACCAC
ASSR-593	Contig_1346	FORWARD	20	54.84	40	CGATGAAGAAAGAAATGGTC	219	GGT	GGTGGTGGTGGTGGTGGT	18
		REVERSE	21	55.53	47.62	ACGTAAGTCACGTACAACTCG
ASSR-594	Contig_1350	FORWARD	22	54.97	45.45	ATTCTTCTCTCTCTACCCTTCC	136	CTG	ctgCTGCTGCTGCTGCTG	18
		REVERSE	21	54.27	42.86	GGTACTCGAGAATTATTGCTG
ASSR-595	Contig_1352	FORWARD	22	55.67	40.91	ACATCCATGAGTTACCAAAGTC	147	GGT	GGTGGTGGTGGTGGTGGT	18
		REVERSE	20	55.37	40	GCCTTTTTACAAGCAAAGTG
ASSR-596	Contig_1353	FORWARD	20	55.71	45	ATATCAACAACCACCGTCAC	138	CCA	CCACCACCACCACCA	15
		REVERSE	22	54.77	40.91	GCAGGGAGAATAAATACGATAC
ASSR-597	Contig_1354	FORWARD	22	54.54	40.91	CAGCACGACAGTTTTAAGTTAC	162	TGG	TGGTGGTGGTGGTGG	15
		REVERSE	21	55.95	47.62	CTCTCCTCTCTGGCATAAAAG
ASSR-598	Contig_1357	FORWARD	21	55.11	42.86	TACTACCACCTGATCCAAATG	165	CCA	CCACCACCACCACCA	15
		REVERSE	22	55.3	45.45	AGCTTATGAGGTTCTGAGTGAC
ASSR-599	Contig_1360	FORWARD	20	55.01	50	GACTACCTTGTTCTCGTTGC	162	GTT	GTTGTTGTTGTTGTTGTT	18
		REVERSE	22	56.27	40.91	TCTTTCAACTATGAGGAACAGC
ASSR-600	Contig_1361	FORWARD	20	55.17	40	CTGTTTCTGCTTTTGTTTCC	184	CAC	CACCACCACCACCACCAC	18
		REVERSE	22	54.8	45.45	CAGTGTTATCCTCTTCTCTTCC
ASSR-601	Contig_1363	FORWARD	21	54.83	42.86	CTTGAACACCTTCACTCATTC	152	CCA	CCACCACCACCACCACCA	18
		REVERSE	20	55.43	40	GGTGGTAACAAAAACAATGG
ASSR-602	Contig_1364	FORWARD	22	56.18	40.91	CTTCTGCTGCTAATAACTTTGG	200	ACC	ACCACCACCACCACCACCACC	21
		REVERSE	22	54.52	40.91	AGGAGAAGAGAAAGAGTTGATG
ASSR-603	Contig_1364	FORWARD	22	56.18	40.91	CTTCTGCTGCTAATAACTTTGG	200	GCT	GCTGCTGCTGCTGCTgCt	18
		REVERSE	22	54.52	40.91	AGGAGAAGAGAAAGAGTTGATG
ASSR-604	Contig_1366	FORWARD	20	55.37	40	CTTTGTTGCTGTTTGTGTTG	181	TG	TGTGTGTGTGTGTG	14
		REVERSE	22	54.73	40.91	CCTTGACTTTTTGATACCCTAC
ASSR-605	Contig_1366	FORWARD	21	55.55	42.86	GTTCCCTTTTGTCTTAACCTG	152	ACC	ACCACCACCACCACCACC	18
		REVERSE	21	55.38	47.62	AACTATGAGCTCTCCCTGAAG
ASSR-606	Contig_1370	FORWARD	20	55.05	50	AGACGGTGATAGTGAGGATG	129	GGT	GGTGGTGGTGGTGGT	15
		REVERSE	22	54.61	45.45	CACTGGGTTAGGGTACTATTTC
ASSR-607	Contig_1372	FORWARD	22	55.6	40.91	CCATGTAGTTGTTGTTGTTGTC	195	GTG	GTGGTGGTGGTGGTGGTG	18
		REVERSE	20	59.51	55	CAACAATCCTCCTCCACCTC
ASSR-608	Contig_1372	FORWARD	22	55.17	40.91	CACTCTTCTTTTCCTTTCTCTG	159	CTT	CTTcTTCTTCTTCTTCTT	18
		REVERSE	22	54.91	40.91	ATACCTCAACTTTGGATGTCTC
ASSR-609	Contig_1373	FORWARD	20	54.74	50	AGTGCTGTGTAAGCTCCTTC	150	CCA	ccaCCACCACCACCACCA	18
		REVERSE	21	55.46	52.38	GTGGTGTAGGTGTAGGTGTTG
ASSR-610	Contig_1375	FORWARD	22	54.89	40.91	AAACCTAACCCTAAGAATCTCC	137	CAC	CACCACCACCACCACCAC	18
		REVERSE	20	58.13	50	GTGGTGATTCGAGTTGGAAG
ASSR-611	Contig_1377	FORWARD	22	54.22	45.45	ATGTATGGAGTAGGGAAGAGAG	195	CAC	CACCACCACCACCACCAC	18
		REVERSE	20	55.03	40	AAATGAAGGGTCTTGATGTG
ASSR-612	Contig_1385	FORWARD	22	54.21	40.91	CTGTTCAGAAGCACCAATATAC	110	AGC	AGCAGCAGCAGCAGC	15
		REVERSE	21	55.84	42.86	GTTGTGGCAAAACTCACATAG
ASSR-613	Contig_1386	FORWARD	21	55.51	42.86	CAGTAATCACAACCAACCAAC	146	CAC	CACCACCACCACCACCac	18
		REVERSE	20	53.92	45	GAGAAGTGAAGGGATTTGAG
ASSR-614	Contig_1387	FORWARD	20	54.7	50	CAATCAGACTCCTCCTGTTC	167	GGT	GGTGGTGGTGGTGGTGGT	18
		REVERSE	20	55.55	45	CACCAAACTCAGAATCCAAC
ASSR-615	Contig_1387	FORWARD	20	54.7	50	CAATCAGACTCCTCCTGTTC	167	TGC	TGCTGCTGCtgcTGC	15
		REVERSE	20	55.55	45	CACCAAACTCAGAATCCAAC
ASSR-616	Contig_1388	FORWARD	22	56.13	40.91	TCTTCATCATGTACCAACTGTG	161	TGG	TGGTGGTGGTGGTGG	15
		REVERSE	20	55.4	40	ATGGCACTTAAAGCATTCAC
ASSR-617	Contig_1389	FORWARD	22	54.91	40.91	TGTATAGAAGCTTGAGCATGAC	159	GGT	GGTGgTGGTGGTGgT	15
		REVERSE	20	53.87	40	TTTGGACGCTACATAAACAC
ASSR-618	Contig_1390	FORWARD	21	55.61	42.86	ACGAACTTCTTCTTAGCCTTG	132	TGG	TGGTGGTGGTGGTGG	15
		REVERSE	22	55.24	40.91	ATATGAAAGGTTCGTGAGAGAG
ASSR-619	Contig_1391	FORWARD	20	57.95	45	ATCGTTCAAGAAAGCCTGTG	151	ACC	ACCaCCACCACCaCC	15
		REVERSE	20	54.92	40	ATATTCTTGGGTTGGTGTTG
ASSR-620	Contig_1394	FORWARD	22	55.93	40.91	AGTTTAGACAAAAACCCTAGCC	155	CAC	CACCACCACCACCACCAC	18
		REVERSE	22	55.46	50	GAGTGTTGAGGGTCTGAGTAAC
ASSR-621	Contig_1397	FORWARD	21	57.02	47.62	CAGTGCTGAACTGACAGAATG	163	CAC	CACCACCACCACCAC	15
		REVERSE	22	55.39	45.45	GTACAACCAGAATTCTCAGTCC
ASSR-622	Contig_1399	FORWARD	22	55.93	40.91	CAAATGCAACAACACTCACTAC	148	ACC	ACCACCACCACCACC	15
		REVERSE	22	55.31	40.91	GACTAGCTTTCGATTTGTTAGC
ASSR-623	Contig_1400	FORWARD	22	55.67	45.45	CTGTATCTATTGTGCCCTTCTC	157	CAC	CACCACCACCACCAC	15
		REVERSE	21	55.19	42.86	TGTCAAGGGTAGGTGTTAATG
ASSR-624	Contig_1402	FORWARD	24	55.23	41.67	CCCTTAGGCTTATAGTAATAGCTG	112	GGT	GGTGGTGGTGGTGGTGGT	18
		REVERSE	22	54.51	40.91	TCAGCAGCTACTGTTTCTTTAG
ASSR-625	Contig_1406	FORWARD	22	54.74	40.91	GAAGAAAACCTGTACCAAACTC	181	CCA	CCACCACCACCaCCA	15
		REVERSE	22	54.91	40.91	CTGTCTAATTGATCCTGTTGTG
ASSR-626	Contig_1413	FORWARD	22	56.48	40.91	CAATAACTCGATACTCCGAATG	160	CCA	CCACCACCACCACCa	15
		REVERSE	20	56.18	40	TTTGATGGTTGTCGGTTAAG
ASSR-627	Contig_1423	FORWARD	20	54.85	40	CAATTCCAACATGTCAAGTG	156	TGG	TGgTGGTGGTGGTGG	15
		REVERSE	21	55.84	42.86	GAAGTGTTGGTGCTGTTATTG
ASSR-628	Contig_1426	FORWARD	20	55.59	40	ATCATCGATCCACATCAATC	140	TC	TCTCTCTCTCTC	12
		REVERSE	22	55.46	40.91	ACATTCTAAGAAACTCGAGCAC
ASSR-629	Contig_1426	FORWARD	21	53.8	47.62	GTCAAGTCCCAACTCTACAAC	211	CTG	CtGCTGCTGCTGCTG	15
		REVERSE	20	58.29	50	GTTCGTCACGGAGAATTCAG
ASSR-630	Contig_1439	FORWARD	21	56.52	52.38	GGTGCGGATATAGACAGCTAC	168	AAT	AATAATAATAATAAT	15
		REVERSE	22	53.69	40.91	TGAGTTTGGTACAAGAGTAACC
ASSR-631	Contig_1448	FORWARD	22	55.86	45.45	ACTGGGTAGTGTTTGTTAGTGG	179	GTG	GTGGTGGTGGTGGTG	15
		REVERSE	20	54.14	40	ACAGGACCAAAAGAATGAAC
ASSR-632	Contig_1460	FORWARD	20	59.84	55	GAGGCCCAAGTCAAAGAGTG	145	TGC	TGCTGCTGCTGCTGC	15
		REVERSE	20	57.3	45	AGCAGCAGAAAATGGAGAAG
ASSR-633	Contig_1470	FORWARD	21	55.4	42.86	GAAGATATTGGACCAAAGGAG	147	TCA	TCATCATCATCATCA	15
		REVERSE	21	54.82	42.86	CATAAGACAAATGAGGGAGTG
ASSR-634	Contig_1474	FORWARD	20	59.41	55	GAATCGGACAGTGGGGTTAG	164	GTT	gttGTTGTTGTTGTTGTT	18
		REVERSE	22	56.1	40.91	TCTGTGAAATCACTTCCTCTTC
ASSR-635	Contig_1502	FORWARD	22	57.14	45.45	GGGAGATGAGAAAGACAGAAAG	185	AG	AGAGAGAGAGAGAGAG	16
		REVERSE	22	54	45.45	CTCACTTCATAGGTCAGTTCAC
ASSR-636	Contig_1537	FORWARD	22	57.75	40.91	CAAATATCTTCTTGTGCTGCTG	149	ATG	ATGATGATGATGATGATG	18
		REVERSE	21	54.9	42.86	ATACAGTGGGAAGAGGAAAAC
ASSR-637	Contig_1540	FORWARD	23	55.41	47.83	GGGGAGAGAGAGACATAGATAAG	164	TCT	TCTTCTTCTTCTTCT	15
		REVERSE	22	54.71	40.91	TAAGAGGTGAAAGTGAGTTGTG
ASSR-638	Contig_1542	FORWARD	22	55.41	40.91	CAAAGCTAAAAACTACGAGGAG	139	GA	GAGaGAGAGAGAGAGA	16
		REVERSE	22	55.03	45.45	ATATATCAGAGGAGGCACAGAC
ASSR-639	Contig_1564	FORWARD	22	55.01	45.45	GGAGTAGCATTCTAGACTTTGG	163	TTG	TTGTTGTTGTTGTTG	15
		REVERSE	20	55.35	45	AACCTCAAAGCACACTTGTC
ASSR-640	Contig_1580	FORWARD	22	56.1	40.91	GTCCATAAAGATGATGATGAGG	139	GAT	GATGATGATGATGAT	15
		REVERSE	22	54.84	40.91	CAGTGATCTTTCTGTGTTCATC
ASSR-641	Contig_1581	FORWARD	21	55.81	42.86	ATGATCTCCCAGAAGAAGATG	201	GAA	GAAGAAGAAGAAGAA	15
		REVERSE	22	55.1	40.91	ACTTGAATCTTGTCTTCAGGTC
ASSR-642	Contig_1582	FORWARD	22	55.36	40.91	GATGAAGATGAAGATGAACCTC	153	GAA	GAAGAAGAAGAAGAA	15
		REVERSE	21	55.86	47.62	CTCTTCTACCTTGTGCTTTCC
ASSR-643	Contig_1583	FORWARD	22	54.74	40.91	GTTTCTGTTCTTGTTCCCTTAC	121	TTC	TTCTTCTTCTTCTTC	15
		REVERSE	22	55.88	45.45	GAGGAGAAAGCTAAAAGAGAGG
ASSR-644	Contig_1586	FORWARD	22	54.23	40.91	CTGTTGAACTCCGATGTTATAG	142	GAT	GATGATGATGATGATGAT	18
		REVERSE	22	55.59	40.91	TCCTAAGCTTCAGTGACTTTTC
ASSR-645	Contig_1587	FORWARD	22	55.67	40.91	GTGGTATCAAATAGCAAAGAGG	184	AGA	AGAAGAAGAAGAAGAAGA	18
		REVERSE	20	55.19	40	AATGACTGTGCAATTCCTTC
ASSR-646	Contig_1588	FORWARD	22	55.72	40.91	CAGTTTCTGGAATTACAAGAGG	137	AGA	AGAAGAAGAAGAAGA	15
		REVERSE	20	55.37	50	CCTTTACGTCTCTCAGCTTG
ASSR-647	Contig_1589	FORWARD	22	55.7	40.91	TAATCTCAGCTTTAACCTCTGC	149	CTG	CTGCTGCTGCTGCTG	15
		REVERSE	21	56.08	52.38	AGGGTGAAGACGAGACTGTAG
ASSR-648	Contig_1591	FORWARD	21	54.41	47.62	GGTAGTACACCACATTGTTCC	163	TCT	TCTTCTTCTTCTTCTTCT	18
		REVERSE	22	55.16	40.91	AGGGACTTTTGTGATTGTAGAG
ASSR-649	Contig_1594	FORWARD	21	54.9	42.86	TAGCTGCATGTTCCTTACTTC	142	AC	acACACACACACACAC	16
		REVERSE	21	55.23	42.86	CTTCATCAGTTGGTTTAGCTG
ASSR-650	Contig_1594	FORWARD	22	55.31	45.45	TCATAGTGATGAGTGTGAGGAG	138	AAG	aaGAaGAaGAAGAAGAAG	18
		REVERSE	22	54.94	40.91	CCTCCATTATTATTAGGAGCAG
ASSR-651	Contig_1597	FORWARD	22	55.12	40.91	GTCGCAGAAGAAGAAGAATAAC	156	AGA	AGAAGAAGAAGAAGAAGA	18
		REVERSE	22	54.3	45.45	CTAAGTCAGGAGAGGATTTAGC
ASSR-652	Contig_1598	FORWARD	22	55.55	40.91	ACGTTTCTCTTCGTACTCTTTG	180	CTT	CTTCTTCTTCTTCTTCTT	18
		REVERSE	22	54.62	40.91	TGATTGAGAAGTAACTGAGTGG
ASSR-653	Contig_1598	FORWARD	22	55.57	40.91	TTCTTCTTCTTCTTCCACTCAG	160	CAA	CAACAACAACAACAA	15
		REVERSE	20	55.47	40	GGTGGTTGATGAATTGAAAG
ASSR-654	Contig_1602	FORWARD	20	56.23	45	CCCTTAGTTTCATCGATTCC	150	TCA	tCAtcAtCATCATCaTca	18
		REVERSE	20	54.76	40	GGATTTTGTGTTTCTTCAGG
ASSR-655	Contig_1602	FORWARD	20	56.23	45	CCCTTAGTTTCATCGATTCC	150	TCT	TCttCTtCTTCttct	15
		REVERSE	20	54.76	40	GGATTTTGTGTTTCTTCAGG
ASSR-656	Contig_1605	FORWARD	21	55.11	47.62	GCTTAGGAACAGAGAAAGGAG	110	GAA	gAAGAAGAAGAAGAAGAA	18
		REVERSE	22	57.42	40.91	CAAGCAAAATACGACATACGAC
ASSR-657	Contig_1607	FORWARD	22	54.09	40.91	AACCCTTATTAGACACTCCATC	143	AAG	AAGAAGAAgAAGAaGAaG	18
		REVERSE	22	54.57	40.91	CCTATTAGGATTGAAGGATCAC
ASSR-658	Contig_1609	FORWARD	22	55.29	40.91	TTCCTCTGTTTCAGTAACCTTC	146	GAA	GAAGAAGAAGAAGAAGAA	18
		REVERSE	21	54.83	42.86	CTCATGTTCACCTCTTTCAAC
ASSR-659	Contig_1613	FORWARD	20	56.07	50	AGTGCACCATCACTGGATAG	137	GAA	GAAGAAGAAGAAGAAGAA	18
		REVERSE	22	57.97	45.45	CTGTAGAAAACGGAGGCATTAC
ASSR-660	Contig_1617	FORWARD	22	55.97	40.91	TATCATCATCGTCTTCTTCTCC	114	CTT	cTTCTTCTTCTTCTTCTT	18
		REVERSE	20	58.51	55	ACACTCCTCACGATCACCAC
ASSR-661	Contig_1618	FORWARD	22	55.01	40.91	GGTTGAAGTTGAGAAGAAAGAG	127	AGA	AGAAGAAGAAGAAGA	15
		REVERSE	22	55.08	40.91	ACCATCTTCTGTCTTATCCTTG
ASSR-662	Contig_1620	FORWARD	22	54.81	40.91	AGAAGTTAGAGACGAAGCAAAC	156	GAA	GAAGAAGAAGAAGAAGAA	18
		REVERSE	22	55.07	45.45	CCTTCTTCTACCGACTATTACG
ASSR-663	Contig_1622	FORWARD	20	55.01	40	CGAAAGAAAACAGAACAACC	159	CTT	CTTCTTCTTCTTCTTCTT	18
		REVERSE	21	55.02	52.38	GAGAGAGCTTCAGAAGGAGAC
ASSR-664	Contig_1624	FORWARD	21	55.1	42.86	TCAGAGTGCGAGTAGAAAAAG	153	TCT	TCTTCTTCTTCTTCTTCT	18
		REVERSE	20	57.54	55	GACACTTGAAGAGGCGTAGG
ASSR-665	Contig_1626	FORWARD	20	53.99	40	GACACACGAAAATGATTGAG	143	TTC	TTCTTCTTCTTCTTCTTC	18
		REVERSE	22	54.97	40.91	GGTTGTATGAGCTTCTTCTTTC
ASSR-666	Contig_1627	FORWARD	22	56	40.91	TACTCTTCCCATCTCATAATCG	254	AT	ATATATaTATATAT	14
		REVERSE	22	54.42	45.45	TCTACCCTTTCGGAGTACTATC
ASSR-667	Contig_1627	FORWARD	22	57.75	40.91	GGAACGTATTTCTCATTCTTGG	150	GAA	GAAGAAGAAGAAGAAGAA	18
		REVERSE	20	54.39	40	AATCGAAAGACGAATCAGAC
ASSR-668	Contig_1632	FORWARD	21	55.79	42.86	AACAATGTTGAGGAGGAGTTC	154	TCT	tctTCTTCTTCTTCTTCT	18
		REVERSE	20	56.32	50	GAGTGCAGTTGCAGAAGAAG
ASSR-669	Contig_1633	FORWARD	22	54.7	40.91	TGTAGAGAGAAAGACGATGATG	148	GAA	GAAGAAGAAGAAGAA	15
		REVERSE	22	54.26	45.45	GTGTCTTCTGCTATAACCACAG
ASSR-670	Contig_1638	FORWARD	22	55.37	40.91	GGATAAAGGGAAAGAGAAAGAC	145	GAA	gaaGAAGAAGAAGAAGAA	18
		REVERSE	21	55.15	42.86	CTGCTATTGGAATTCTCTGTG
ASSR-671	Contig_1640	FORWARD	22	55.86	40.91	CATTAAGACCTTCAGTCTTTGC	166	CTT	CTTCTTCTTCTTCTTCTT	18
		REVERSE	22	54.71	40.91	ATAGCTTGCTCATAGTCCTTTC
ASSR-672	Contig_1641	FORWARD	20	54.87	45	GAATTGGCTATGTCCTTCAG	157	GAG	GAGGAGGAGGAGGAG	15
		REVERSE	22	54.37	40.91	TAGGGTCGATACCTTCTATTTC
ASSR-673	Contig_1643	FORWARD	22	56.45	40.91	GTTAGTGTCCACAAAATCAAGC	167	TTC	TTCTTCTTCTTCTTC	15
		REVERSE	22	55.31	40.91	TGTCTGTGGTGAAACTGTAAAC
ASSR-674	Contig_1645	FORWARD	21	54.88	42.86	AGGGTTACAGGTTTTGGTTAC	102	AGA	AGAAGAAGAAGAAGAAGA	18
		REVERSE	21	54.74	42.86	CCCTTAGAAATCCTCTTGTTC
ASSR-675	Contig_1646	FORWARD	22	54.63	45.45	GGGACACTAATCAAACTCTCTC	139	CTT	CTTCTTCTTCTTCTT	15
		REVERSE	22	54.02	45.45	CAGTGACCTATAGATTCTGGTG
ASSR-676	Contig_1648	FORWARD	22	55.06	40.91	CGAAAGAAGTACCTGAAAGAAC	143	GAA	GAAGAAGAAGAaGaa	15
		REVERSE	20	55.07	45	CTCTCATCAACCTTTGCTTC
ASSR-677	Contig_1649	FORWARD	22	55.16	40.91	AGTCAAGTCCTGATAACAAAGG	140	AAG	AAGAAGAAGAAGAAGAAG	18
		REVERSE	20	55.21	50	ATACGCACTCCATCACTCTC
ASSR-678	Contig_1650	FORWARD	21	54.57	42.86	GGTTAGGGTTTTTCTGATCTC	188	TCT	TCTTCTTCTTCTTCT	15
		REVERSE	22	54.5	40.91	ATCCTTAACAGAGGAAGTAACG
ASSR-679	Contig_1651	FORWARD	22	55.65	40.91	CCTTGATTCATCTCTACTTTGG	155	GAA	GAAGAAGAAGAAGAA	15
		REVERSE	22	55.36	45.45	CACTACCCTTTACTCCATCATC
ASSR-680	Contig_1652	FORWARD	22	55.05	45.45	GCAGTAGTAATGGAAGCTAACC	157	CTT	CTTCTTCTTCTTCTTCTT	18
		REVERSE	22	55.26	40.91	TGGTAGAAGAGATGGTTTTAGG
ASSR-681	Contig_1654	FORWARD	21	55.1	52.38	GTCACAGTGGCAGAGTAGAAG	155	GAA	GAAGAAGAAGAAGAA	15
		REVERSE	22	54.11	40.91	CCTCTTCTGTTATTTCTTCCTC
ASSR-682	Contig_1656	FORWARD	22	53.75	40.91	CTCACTAGCTACATTTTCCTTG	140	TTC	TTCTTCTTCTTCTTCTTC	18
		REVERSE	20	55.91	45	GTAATGGCGAGTTGTTGAAG
ASSR-683	Contig_1657	FORWARD	21	54.99	47.62	ATCTCACAGTGTCCAAGTCAC	149	GAA	gAAGAAGAAGAAGAAGAA	18
		REVERSE	22	56.57	45.45	CGTAGTCTGGTAGATGCAAATC
ASSR-684	Contig_1660	FORWARD	22	55.48	40.91	GAAAATCCTATCCAACAGTGAG	155	GAA	GAAGAAGAAGAAGAAGAA	18
		REVERSE	20	55.06	50	CTCCGAACTGAGAGAGAATG
ASSR-685	Contig_1663	FORWARD	21	54.62	42.86	GATAGTTACCGAATCATGGTG	147	GAA	GAAGAAGAAGAAGAa	15
		REVERSE	22	54.27	40.91	GTTATACAGATCTGCTTCATGC
ASSR-686	Contig_1664	FORWARD	20	55.17	40	TTCCTCACCACAATTTCTTC	153	CTT	CTTCTTCTTCTTCTT	15
		REVERSE	22	55.48	40.91	TAGAACAAAGGACACTTTAGCC
ASSR-687	Contig_1665	FORWARD	22	56.36	40.91	GAATTGAAAGAAGAGGAAGAGG	151	GAG	GAGGAGGAGGAGGAG	15
		REVERSE	20	54.94	50	CAATGGCTACTGTCCTTCTC
ASSR-688	Contig_1666	FORWARD	22	54.22	40.91	CTGATAACGTGAAAGAGTGTTC	171	GAA	GAaGAAGAAGAAGAA	15
		REVERSE	22	55.05	40.91	GTTTCTTAGTCTTTTGCTGTCC
ASSR-689	Contig_1669	FORWARD	20	55.3	45	CACTTGCTCGATAGAAAAGG	144	CTT	CTTCTTCTTCTTCTTCTt	18
		REVERSE	22	54.86	50	GTGTGTGAGGTAAGAGTGAGTG
ASSR-690	Contig_1673	FORWARD	22	54.1	40.91	TGAACCTAGCATCTAACTTCTG	149	TCT	TCTTCTTCTTCTTCTTCT	18
		REVERSE	20	58.5	50	GGGGGATAGTTTCTTCGTTG
ASSR-691	Contig_1674	FORWARD	20	55.16	50	AGAAGAGGGAGTGAAGAAGG	163	AGA	AGAAGAAGAAGAAGAAGA	18
		REVERSE	20	55.61	40	ACTGCAAGAAATTCAACTGC
ASSR-692	Contig_1677	FORWARD	22	55.08	40.91	AGGGTTCATAGACAAGATCAAG	137	AGA	AGAAGAAGAAGAAGAAGA	18
		REVERSE	22	55.05	45.45	GATCTAATCACTGTCACTGCTG
ASSR-693	Contig_1679	FORWARD	22	54.22	45.45	ATAGTATCCCTCTCAGACTTGG	189	CTC	cTCCTCCTCCTCCTC	15
		REVERSE	22	55.13	40.91	GAGGCTGATTAAAGAGAAGTTG
ASSR-694	Contig_1683	FORWARD	22	55.89	40.91	TTGATTTCTCCCTCACTATGAC	151	TCT	TCTTCTTCTTCTTCTTCT	18
		REVERSE	22	54.99	40.91	AGGATCAAGACGATTATGAGTC
ASSR-695	Contig_1684	FORWARD	22	55.55	40.91	ACTAACAAAACTGAGCCAAGAG	151	CTT	CTTCTTCTTCTTCTTCTT	18
		REVERSE	22	54.71	40.91	TGAGTGTTTGTCTAACCAAGAG
ASSR-696	Contig_1689	FORWARD	22	53.71	40.91	AATAAGAAGAGAGAGGAGGTTG	171	GAA	GAAGAAGAAGAAGAAGAA	18
		REVERSE	22	53.73	40.91	ATTAACACTTGTACTCGAGGTG
ASSR-697	Contig_1691	FORWARD	22	55.23	45.45	GTGCTGCTTCTAAACTCCTTAC	147	TTC	TTCTTCTTCTTCTTC	15
		REVERSE	22	55.17	45.45	TAAGAGGGATGAGGATACTGAG
ASSR-698	Contig_1693	FORWARD	20	55.15	45	CAACAGTTGCACATACCTTG	131	GAA	GAAGAAGAAGAAGAAGAA	18
		REVERSE	22	55.27	45.45	AAAGAGGCTATTCTCTCCTCTC
ASSR-699	Contig_1695	FORWARD	21	54.54	42.86	GTTGGTGTGGTCTCATTTTAC	141	GA	GAGAGAGAGAGA	12
		REVERSE	21	53.82	42.86	TCTTACTGTGATGTGTTGAGC
ASSR-700	Contig_1695	FORWARD	22	54.52	40.91	AGAATCAAGAAGAGAAGGAGTG	153	TTC	TTCTTCTTCTTCTTC	15
		REVERSE	20	56.01	40	ACTCAACATCCATTTGTTGC
ASSR-701	Contig_1702	FORWARD	22	54.79	40.91	CATAGTAATCGTCATCGTCATC	204	CTT	CTTCTTCTTCTTCTT	15
		REVERSE	20	57.05	40	TGGTTTTGAACAACACGAAC
ASSR-702	Contig_1703	FORWARD	22	55.44	45.45	TAAGAGGGTTCACAGAGAGAAG	144	AGA	AGAAGAAGAAGAAGAAGA	18
		REVERSE	22	54.6	40.91	TGTTCTGTATGTGTGTGTTGAG
ASSR-703	Contig_1705	FORWARD	22	55.91	40.91	AATTAGTTGTTCCACACCAGAG	133	AAG	AAGAAGAAGAAGAAGAAG	18
		REVERSE	22	56.06	40.91	ATGTGCCTCTGTTAACTGTTTC
ASSR-704	Contig_1707	FORWARD	22	56.29	40.91	GAACATCAGGTTCAAACTCAAC	166	AGA	AGAAGAAGAAGAaga	15
		REVERSE	20	55.35	40	TTCAGGAAGTCTTTGATTGG
ASSR-705	Contig_1707	FORWARD	21	56.06	42.86	ATCCTGACGCTTAATGAACTC	130	CCT	CCTCCTCCTCcTCcT	15
		REVERSE	22	58.79	40.91	ATAACCATGTCCGATGATGAAG
ASSR-706	Contig_1709	FORWARD	22	55.27	45.45	GTCCAAAGGAATAGTACACACC	206	GAA	GAAGAAGAAGAAGAA	15
		REVERSE	21	55.98	42.86	TTCCTCTGAGGCCATTATTAC
ASSR-707	Contig_1710	FORWARD	22	55.74	45.45	GGAAAAGTGTGTATAGCAGGAG	150	CTT	CTTCTTCTTCTTCTTCTT	18
		REVERSE	22	54.6	40.91	TCGTTGAGGTTATCATAGACAG
ASSR-708	Contig_1711	FORWARD	22	55.61	40.91	AAGTTATCTTGAGAGCTGTTGC	161	CT	CTCTCTCTCTCT	12
		REVERSE	22	54.92	40.91	AGAAGAAGAAGCAGAAACTGAG
ASSR-709	Contig_1711	FORWARD	22	55.38	45.45	ACGCATGAATACTCTCTCTCTC	130	CTT	CTTCTTCTTCTtCTTCTT	18
		REVERSE	22	54.88	40.91	CATCATCAGTGCCTTGTTATAC
ASSR-710	Contig_1712	FORWARD	22	55.72	40.91	CACACACATAGCCAACAATAAC	124	GAA	GAAGAAGAAGAAGAA	15
		REVERSE	22	56.94	40.91	GGAAGACACTCCCTTTTAATTG
ASSR-711	Contig_1718	FORWARD	20	55.77	40	AACAAAGGAACCAACTTTCC	148	CTT	CTTCTTCTTCTTCTT	15
		REVERSE	22	56.38	40.91	GTGAAGCCAGAACATTTATCAC
ASSR-712	Contig_1719	FORWARD	22	56.2	40.91	TGATCATCTTAAGCTCAACCTC	150	TTC	TTCTTCTTCTTCTTC	15
		REVERSE	22	55.87	45.45	ACTACTCCAATGAGACGTATGG
ASSR-713	Contig_1721	FORWARD	20	55.07	45	GAGAAGAAGCAGGATTGTTG	153	AGA	AGAAGAAGAAGAAGAAga	18
		REVERSE	22	55.83	40.91	CTCACATCACAGATTTCACAAG
ASSR-714	Contig_1726	FORWARD	20	56.56	45	CTTGTTCAGTGGGTCATTTG	169	AAG	AAGAAGAAGAAGAAGAAG	18
		REVERSE	21	55.32	47.62	AGAGAAACAGAGAGAGCCATC
ASSR-715	Contig_1727	FORWARD	21	55.55	47.62	CCTAAGGTCTTCAACTTGGTC	149	GAA	GAAGAAGAAGAAGAAGAA	18
		REVERSE	22	54	45.45	CCTCAATCACTGTAACTCTGAC
ASSR-716	Contig_1728	FORWARD	22	55.54	40.91	ATGCTGTTGAGCTATCTTCTTC	172	TTC	TTCTTCTTCTTCTTCTTC	18
		REVERSE	22	55.44	40.91	AGGTTCCCTCTTCATATTATCC
ASSR-717	Contig_1733	FORWARD	21	54.92	42.86	ACCTTTCTCTGAGATCCATTC	149	GAA	GAAGAAGAAGAAGAAGAA	18
		REVERSE	20	54.9	45	CTCTTCGTTCCTTCATTCAC
ASSR-718	Contig_1734	FORWARD	21	54.65	42.86	GAACAGATGAAGATGGAGATG	192	AGA	AGAAGAAGAAGAAGA	15
		REVERSE	20	54.9	40	GCAGAAATTCACCCATTAAG
ASSR-719	Contig_1735	FORWARD	22	54.23	40.91	CACACGAGATTCTTAGGTAATG	242	AAG	AAGAAGAAGAAGAAGAAg	18
		REVERSE	20	54.85	40	AGCCAAATGCTTATTGTAGC
ASSR-720	Contig_1739	FORWARD	21	55.67	42.86	CTTCCCAAACACTTCTTCTTC	168	GAA	GAAGAAGAAGAAGAA	15
		REVERSE	22	54.38	40.91	CTGTCTGCTTTATGTCACTTTC
ASSR-721	Contig_1740	FORWARD	22	55.56	50	GGGTAGTGATTCAGTCTCTCAG	167	CTT	CTTCTTCTTCTTCTT	15
		REVERSE	21	54.9	42.86	CATCAAAGTACAAAGGAGGTG
ASSR-722	Contig_1741	FORWARD	22	55.05	40.91	ACAACGGAATAGTTGGTTACTC	147	GAG	GAGGAGGAGGAGGAG	15
		REVERSE	20	56.44	45	CCGGTTTCATCTCTCTTTTC
ASSR-723	Contig_1741	FORWARD	21	54.96	47.62	ACCTTGGTTGGTTACTCTCTC	156	AAC	AACAACAACAACAAC	15
		REVERSE	22	56.82	40.91	TGATGAAGATTCGAGTTGTACC
ASSR-724	Contig_1745	FORWARD	22	55.14	40.91	TGAGTCACCAACATTCATAGAC	198	TTC	TTCTTCTTCTtCttC	15
		REVERSE	21	54.97	42.86	ATTTTTCTGGGTAGTGGGTAG
ASSR-725	Contig_1751	FORWARD	20	54.95	50	GAAGTCAAGGAGTGTCAAGC	168	AAG	AAGAAGAAGAAGAAG	15
		REVERSE	21	55.74	42.86	ATTCCACGATCCAAGTAAGTC
ASSR-726	Contig_1752	FORWARD	20	56.69	55	GAGCTCAACACCACTCACAC	150	CTT	CTTCTTCTTCTTCTTCTT	18
		REVERSE	20	56.51	50	CATACGAACGATGTGTCTCC
ASSR-727	Contig_1755	FORWARD	22	56.76	45.45	GGATCTGGAGGTCTTTGTTATC	160	AGA	AGAAGAAGAAGAaGAaGA	18
		REVERSE	22	55.68	40.91	CAACTCACTTCTTCTTCAATCC
ASSR-728	Contig_1757	FORWARD	20	55.35	40	CATCGATGGTGATAAATTCC	183	GAA	GAAGAAGAAGAAGAA	15
		REVERSE	20	53.78	40	TTGTTAATTTAGGCCTCCTC
ASSR-729	Contig_1760	FORWARD	22	55.04	50	CACCTAGAGTTGAGGAAGAGAG	170	GAA	GAAGAAGAAGAAGAAGAa	18
		REVERSE	22	54.14	40.91	CACAGGTAACTGAACGTTATTC
ASSR-730	Contig_1762	FORWARD	20	54.87	50	CCCTCCACACTTCTAACTTG	185	GAA	GAAGAAGAAGAAGAaGAA	18
		REVERSE	22	55.16	40.91	ACTGATGACCTTACTTCAAAGG
ASSR-731	Contig_1765	FORWARD	22	55.91	40.91	GTCAAAGTGAAACTCGAGAAAG	163	GAA	GAAGAAGAAGAAGAA	15
		REVERSE	22	54.91	40.91	ACTCAGGTAATCCATCTTCAAC
ASSR-732	Contig_1766	FORWARD	20	54.69	40	TTCACTCAGCAAATCAACAC	152	TCT	TCTtCTtCTtCTtCT	15
		REVERSE	22	55.77	40.91	CTAACAACAACATCACGTTCAC
ASSR-733	Contig_1769	FORWARD	21	55.13	42.86	CATCTTTCTTCTACGCATCAC	152	CTT	CTTCTTCTTCTTCTT	15
		REVERSE	23	54.57	47.83	GCTAGTAACCTATGAGCAGAGAG
ASSR-734	Contig_1773	FORWARD	22	55.37	40.91	GAGATCCTTCAATATACCATCG	164	AGA	AGAaGAAGAAGAaGA	15
		REVERSE	22	55.45	40.91	TACCACTCTTTCCTTCTCAAAG
ASSR-735	Contig_1778	FORWARD	22	55.14	40.91	ATGTACAATACACCAACAGCAC	169	GA	GAGAGAGAGAGA	12
		REVERSE	22	54.96	40.91	TGCTCTTCTTCTTCTTCTTCTC
ASSR-736	Contig_1778	FORWARD	22	55.14	40.91	ATGTACAATACACCAACAGCAC	256	AGA	AGAAGAAGAAGAAGAAgA	18
		REVERSE	22	55.25	40.91	TACGGAGAGTATCTTGAAAACC
ASSR-737	Contig_1780	FORWARD	20	54.8	45	AGAGCGACAATCTTTCTCTG	134	TTC	TtCTTCTTCTTCTTCTTC	18
		REVERSE	22	55.26	40.91	AGATGAGAGAGATCAAAGCATC
ASSR-738	Contig_1784	FORWARD	20	54.85	40	AATCACCATGGTTGAAGAAC	147	AGA	AGAAGAAGAAGAAGA	15
		REVERSE	22	54.63	40.91	AATTAGTGTAGTGGTGCTTGTG
ASSR-739	Contig_1785	FORWARD	22	55.92	40.91	CAGAAAGAGAAGTGTTCTTTGG	159	CTT	CTTCTTCTTCTTCTT	15
		REVERSE	22	54.66	40.91	CTATCCCATTTCTTCTCATCTC
ASSR-740	Contig_1787	FORWARD	21	55.04	42.86	CTTCTCTTCCTAGCCATTTTC	143	CTT	CTTCTTCTTCTTCTT	15
		REVERSE	22	54.95	40.91	TTCAATGAAGCACAGAGTAGAG
ASSR-741	Contig_1790	FORWARD	22	54.86	40.91	TCAACAGACTTTGCTCTAACAC	141	GAA	GAAGAAGAAGAAGAA	15
		REVERSE	22	55.73	40.91	ATAGATGGCCCTTATTCTCTTC
ASSR-742	Contig_1797	FORWARD	21	56.33	52.38	GAGAACGTAGGGTGTGAGTTC	148	TCT	TCTTcTtCTTCTtCT	15
		REVERSE	20	55.18	40	TTGTTGATAGGGGTTATTGC
ASSR-743	Contig_1800	FORWARD	22	54.67	50	ACTAGAGACAGAGATCGAGAGC	193	CCT	CCtCcTCCTCCTCCT	15
		REVERSE	21	54.74	42.86	GAAAGAGAATGACACATCCTG
ASSR-744	Contig_1804	FORWARD	20	55.78	40	AAGGGATCAAGATTTTCGAC	175	GAA	GAAGAAGAAGAAGAA	15
		REVERSE	22	54.87	45.45	ACTAGGTTTCCTCACATACCAC
ASSR-745	Contig_1805	FORWARD	21	55.18	42.86	TTCCTTATCCCCAGTTCTAAG	144	CGT	CGTCGTCGTCGTCGT	15
		REVERSE	22	56.28	40.91	ATTCCCATGGTTAGAGAGAATC
ASSR-746	Contig_1806	FORWARD	22	55.63	45.45	CAAGGTGTTAGAAGTTCCACTC	167	CTT	CTTCTTCTtCTtCTT	15
		REVERSE	21	54.99	47.62	TGAGAATACCCTCTCTTACCC
ASSR-747	Contig_1808	FORWARD	22	55.1	40.91	ACCAGAGAACTGAGAAAATGTC	185	GAA	GAAGAaGAAGAAGAA	15
		REVERSE	22	56.33	40.91	GATATAAAAGGTGCAGTGATGG
ASSR-748	Contig_1836	FORWARD	20	55.01	45	ACAACATCTCTCCCATCAAG	170	AG	AGAGAGAGAGAG	12
		REVERSE	23	55.79	43.48	CAGAAAAGGTCTTCTTCTCTCTC
ASSR-749	Contig_1843	FORWARD	20	53.34	50	GTGTGTGCTCATAGCCTTAC	201	AG	aGAGAGAGAGaG	12
		REVERSE	22	56.45	40.91	GTGTTCAGGTGAATGAAAGAAG
ASSR-750	Contig_1912	FORWARD	22	54.58	40.91	TAGCTAGCTCTTTTTCTTAGCC	144	TC	TCTCTCTCTCTCTC	14
		REVERSE	22	55.63	45.45	GAGGAAAAGTAACCTCACACAG
ASSR-751	Contig_1912	FORWARD	21	54.97	42.86	GCTTTGAAGATGTCACTATGG	151	GCT	GCTGCTGCTGCTGCTGCT	18
		REVERSE	21	54.88	47.62	CCAAGACCATACTCAGAACAG
ASSR-752	Contig_1937	FORWARD	22	55.36	45.45	GGATCCTATCCACTAACACTTG	132	TC	TCTCTCTCTCTCTC	14
		REVERSE	20	55.74	45	GTACGAGAAACCAATGCAAC
ASSR-753	Contig_1961	FORWARD	22	53.87	40.91	GTGTCTAATTGTGGAGTGAAAC	203	AG	AgagAGAGAGAGAg	14
		REVERSE	22	55.15	45.45	ATGGTCCAGAAGACAGAGTAAG
ASSR-754	Contig_1984	FORWARD	22	55.47	40.91	AAAACTGCTACCTCTCAGAATG	145	GA	GAGAGAGAGAGAGa	14
		REVERSE	22	55.44	40.91	TTCGACCTTCTCTAACTGAAAC
ASSR-755	Contig_1986	FORWARD	20	55.97	45	AACAGAGAAAAGGGGTTACG	162	GTT	GTTGTTGTTGTTgTTGTT	18
		REVERSE	22	54.98	45.45	CTGATGACCTGTGTCTTAACAG
ASSR-756	Contig_1999	FORWARD	22	55.03	45.45	CCTCGAGAAAGTAAGGATGTAG	129	ATG	ATGATGAtgATGaTgaTG	18
		REVERSE	22	54.8	40.91	GGGAACGATAATTAGTGAAGAG
ASSR-757	Contig_2017	FORWARD	22	54.7	40.91	GTCTTGGGGTATTATTACTTGC	149	TAA	taaTAATAATAATAATAA	18
		REVERSE	21	54.89	42.86	CACGTGACTTATTTCCTCAAC
ASSR-758	Contig_2052	FORWARD	22	57.17	40.91	GTCCTTGACTGATTTGAATGTG	143	GAT	GATGATGATGATGAT	15
		REVERSE	21	54.97	42.86	GAACCATGCAGTCTTCTATTG
ASSR-759	Contig_2056	FORWARD	22	56.71	40.91	CTTAAGAAGAAGCCAAGGAAAG	163	GAT	GATGATGATGATGAT	15
		REVERSE	22	55.63	40.91	GTTCCATCAAATTCTGTAGCTC
ASSR-760	Contig_2057	FORWARD	21	55.85	47.62	CCACTGTCACTGTGCTTATTC	159	GAT	gatgaTGATGATGATGAT	18
		REVERSE	22	54.72	45.45	CCTCAAACTCTCTATCCTCATC
ASSR-761	Contig_2073	FORWARD	20	55.41	40	ATATTCGCACCAACAAGAAG	183	TCA	TCATCATCATCATCA	15
		REVERSE	22	55.25	40.91	GTCTTTTCCGCTAAGTTTACAG
ASSR-762	Contig_2097	FORWARD	21	55.17	42.86	CTCTTCACTGTCATTTTGCTC	146	TCC	tccTCCTCCTCCTCCTCC	18
		REVERSE	22	56.22	40.91	AAACTTCTGTGGTAGATGCAAG
ASSR-763	Contig_2098	FORWARD	22	55.05	40.91	CATATGATGTGCTTTCTGTAGG	127	ACA	ACAACAACAACAAcA	15
		REVERSE	20	55.89	40	ATGGCATCAATTGTATGAGG
ASSR-764	Contig_2103	FORWARD	22	54.51	40.91	TTATTTACACGTCTCACTGTCC	194	CT	cTCTCTCTCTCTCT	14
		REVERSE	22	55	50	GAGCTTCTAGTCCTACCATCAG
ASSR-765	Contig_2107	FORWARD	21	55.35	42.86	AATATCACTTCGCCTAGAAGG	149	AG	AGAGAGAGAGAGAG	14
		REVERSE	20	55.21	45	CCGTTTTAGTTGTCTGCTTC
ASSR-766	Contig_2196	FORWARD	22	54.77	45.45	GTAGTGATGACAACGTATGAGG	152	CA	CACACACACACA	12
		REVERSE	20	55.15	45	CGATGTAACTGTTGTTGTCG
ASSR-767	Contig_2231	FORWARD	22	55.04	40.91	CGAAAGTAGGAAATGAGGTTAG	162	AT	ATATATATATATAT	14
		REVERSE	20	55.39	45	CTGGGAAGGGAAAGAATTAC
ASSR-768	Contig_2244	FORWARD	20	55.48	40	ACGCGATTTAGTGTTTTGTC	179	GA	GAGAGAGAGAGA	12
		REVERSE	22	55.33	45.45	TGAGGTAGTGGGAGTTAAAGAG
ASSR-769	Contig_2249	FORWARD	22	55.64	40.91	CCATAGACGAAGAAAGTCAATC	156	AAC	AACAACAACAACAACAAC	18
		REVERSE	22	54.73	45.45	TGTAGTAGCAGAACTTGGTGTC
ASSR-770	Contig_2259	FORWARD	22	55.23	40.91	AGTCGAGACGAGAAATAACATC	185	TCA	TCATCATCATCATCA	15
		REVERSE	20	54.64	45	CTTCAAACATCCCTCTCATC
ASSR-771	Contig_2281	FORWARD	21	55.05	42.86	CAAAACTGGTGCACTCTATTC	159	TCC	TCCTCCTCCTCCTCCTCC	18
		REVERSE	22	55.79	40.91	GAGATTGCCAAGATACAAGAAG
ASSR-772	Contig_2311	FORWARD	21	55.69	47.62	GTTTCTACTCCTTCCTTGTGC	175	TA	TATATATATATA	12
		REVERSE	22	54.31	40.91	AGTGATAATCCTGAGTTGTGTG
ASSR-773	Contig_2341	FORWARD	22	54.63	40.91	TTAGGGTTTTGTAGAGGAAGAG	136	GA	GAGAGAGAGAGA	12
		REVERSE	22	56	40.91	GAGGAAAATGGAGTAGGATTTC
ASSR-774	Contig_2341	FORWARD	22	54.63	40.91	TTAGGGTTTTGTAGAGGAAGAG	136	GT	GTGTGTGTGTGT	12
		REVERSE	22	56	40.91	GAGGAAAATGGAGTAGGATTTC
ASSR-775	Contig_2341	FORWARD	22	54.63	40.91	TTAGGGTTTTGTAGAGGAAGAG	136	GA	GAGAGAGAGAGA	12
		REVERSE	22	56	40.91	GAGGAAAATGGAGTAGGATTTC
ASSR-776	Contig_2414	FORWARD	22	55.36	45.45	GGTTATCAGAACCATAGAGGTG	138	GTG	GTGGTGGTGGTGGTG	15
		REVERSE	21	55.36	42.86	TCCAGGCTGATCATAGTATTG
ASSR-777	Contig_2451	FORWARD	20	55.01	50	TTCCCCTCACTGTCATAGTC	148	ATT	ATtATTATTATTATTATT	18
		REVERSE	21	54.9	42.86	CATGGAACGATCTATCTTCTG
ASSR-778	Contig_2464	FORWARD	22	55.14	50	ACTCTTTCTCTCCCTCTCTCTC	136	CTC	CTCCTCCTCCTCCTCCtcctc	21
		REVERSE	22	54.3	45.45	AGAAAGTGTAGGACTTGACCTC
ASSR-779	Contig_2465	FORWARD	22	54.79	45.45	CAAGATGGACCTAGATTAGGAG	145	TC	tcTcTCTCTCTC	12
		REVERSE	22	54.88	45.45	GTGGGTAGAAAGAGAAAGTGAG
ASSR-780	Contig_2467	FORWARD	22	54.61	45.45	GTGTCCTGTGTTTGTGTCTATC	119	CT	CTCTCTCTCTCTCTCT	16
		REVERSE	20	54.22	55	GACGACGACGTACTACACTG
ASSR-781	Contig_2470	FORWARD	22	54.86	50	GTGTCTCTCTTAGTCTCCCAAG	166	TCA	TCATCATCATCATCA	15
		REVERSE	20	54.24	40	TTAGACAGCGTTTGTTTCAG
ASSR-782	Contig_2478	FORWARD	21	54.8	42.86	GAGAACACATTAACCATCGAG	122	AG	AGAGAGAGAGAGAG	14
		REVERSE	22	55.47	40.91	AAAAGTGAAGCACTAGATCAGG
ASSR-783	Contig_2483	FORWARD	20	56.87	45	TGATATTGTGTGCGGATACC	136	AG	AGAGAGAGAGAGAG	14
		REVERSE	20	54.89	40	TGAACACATCAAGAAGCAAG
ASSR-784	Contig_2485	FORWARD	20	55	40	CAATTCCATTCTCTTTGCTC	153	AG	AGAGAGAGAGAg	12
		REVERSE	20	56.18	55	CTCCCATACAGGAGAAGACC
ASSR-785	Contig_2489	FORWARD	22	53.89	40.91	ATAGCGTTAATACCACTGTGAG	136	GA	GAGaGAGAGAGAGAGA	16
		REVERSE	21	55.42	42.86	GGAAGGTTTGTGAAGAGATTC
ASSR-786	Contig_2490	FORWARD	22	53.94	40.91	TAAATCCCTAGTATCACTGCTG	159	AG	aGAGAGAGAGAGaG	14
		REVERSE	22	55.51	40.91	ACCAATCCTAACCCTAATCTTC
ASSR-787	Contig_2501	FORWARD	20	54.66	40	AAGACTGCAATTTCTGGAAG	164	AG	AGAGAGAGAGAG	12
		REVERSE	22	54.53	40.91	TATCTGAGTTCTCAATGAGTGG
ASSR-788	Contig_2512	FORWARD	21	54.95	47.62	GTAGGGAAGAAGAACGAAGAG	133	GA	GAGAGAGAGAGA	12
		REVERSE	21	55.67	42.86	GAGTGGTTCTTTCTTTTGAGG
ASSR-789	Contig_2512	FORWARD	20	55.37	40	ATCAATCCAAAGAGTTGCTG	180	TCA	TCATCATCATCATCA	15
		REVERSE	22	55.6	40.91	GCCTCAAAGGATGATATTAGTG
ASSR-790	Contig_2514	FORWARD	21	55.31	42.86	CTTGTGCTAGTTTTTCCACTG	149	TGA	TGATGATGATGATGA	15
		REVERSE	22	55	40.91	ACACAATACCTTCCTCTGAAAC
ASSR-791	Contig_2533	FORWARD	22	55.93	40.91	CTTCAAGACTTGCTTTAACCAC	113	AG	AGAGAGAGAGAG	12
		REVERSE	22	54.79	40.91	AAAACCTGAAGCTAGCTGTATC
ASSR-792	Contig_2553	FORWARD	22	54.79	45.45	CCAACTACTCAACCTAAAGGAC	152	CAA	CAACAACAACAACAACAA	18
		REVERSE	22	55.72	45.45	CTAGAAATTCCAGACACAGGAG
ASSR-793	Contig_2584	FORWARD	22	55.56	45.45	GAGGAGTCAGACAAAGGTTATG	147	GAT	GATGATGATGAtgat	15
		REVERSE	21	55.23	42.86	TCCTTTCTCTTCCTCAGAATC
ASSR-794	Contig_2602	FORWARD	22	55.84	40.91	ACAGGTCTGAATGAACTAATGG	146	TAG	TAGTAGTAGTAGTAG	15
		REVERSE	21	55.08	42.86	GCAGATCTGAACTTCTTGATG
ASSR-795	Contig_2619	FORWARD	22	56.72	40.91	CATCAACATCATACCCATAACC	150	CAT	CATCATCATCATCAT	15
		REVERSE	22	55.8	40.91	ACTCCATCTTGATTCTTGTCAC
ASSR-796	Contig_2620	FORWARD	22	56.76	40.91	CTCAATTCGAAAGTTGTCTACG	152	ATG	ATGATGATGATGATG	15
		REVERSE	20	55.55	40	CAACAAAAGGAATGAACACC
ASSR-797	Contig_2621	FORWARD	20	54.84	45	TAGCCCTGAACTTGAAGAAG	159	GAT	GATGATGATGATGAT	15
		REVERSE	20	54.16	40	CAATTCTTCCTCTTCTTTGG
ASSR-798	Contig_2621	FORWARD	22	55.64	40.91	GACGATGATTTACCAAAGAGAG	165	GAT	GATGATGATGATGATGAT	18
		REVERSE	21	55.35	47.62	GGTAACCTCATTAGGTCCAAG
ASSR-799	Contig_2622	FORWARD	20	54.81	45	CTACTTTTGACCCTGGATTG	113	CAT	CATCATCATCATCATCAT	18
		REVERSE	23	54.97	43.48	GGAAGAAGAAGTAGAAGAGGAAG
ASSR-800	Contig_2623	FORWARD	22	54.54	45.45	ATAGCAACTCAGGTCTCTTCTC	107	CAT	CATCATCATCATCAT	15
		REVERSE	22	55	40.91	AGGATTATCTCCATCAACTCTG
ASSR-801	Contig_2624	FORWARD	21	55.22	47.62	CTCTTGCAGGTTGAGTAGATG	164	GAT	GATGATGATGATGAT	15
		REVERSE	21	54.94	42.86	TGACCTTGCTCTCTTTACTTG
ASSR-802	Contig_2629	FORWARD	22	57.37	40.91	CAATAACAATAGCAGCATGACC	128	ATG	ATGATGATGATGATG	15
		REVERSE	22	54.89	40.91	CTTTTGGGTACTGATTTAGAGG
ASSR-803	Contig_2630	FORWARD	22	55.31	40.91	ATCAGTACCTTGCTGTTTTCTC	150	CAT	CATCATCATCATCAT	15
		REVERSE	20	54.88	45	AAACAGCTCAGAAAGTGCTC
ASSR-804	Contig_2634	FORWARD	20	55.1	50	TCAGACCCTTCTTGTACACC	154	GAT	GATGATGATGATGAT	15
		REVERSE	21	55.17	47.62	TTCGTCACCTCTATGTACACC
ASSR-805	Contig_2635	FORWARD	22	55.67	50	GCAGTACTATGGAGATCAGGAG	148	CAT	CATcATCATCATCAT	15
		REVERSE	22	56.05	40.91	TCTCAAGGGAAGAATGTGATAG
ASSR-806	Contig_2638	FORWARD	22	54.18	40.91	AATTACCAACTAAGACCCTGAC	149	CAT	CATCATCATCATCATCAT	18
		REVERSE	22	55.63	45.45	GTTCTTACTCTGTTCCCAACTG
ASSR-807	Contig_2642	FORWARD	20	54.32	50	CTTCTTCCTGTGCTCTCTTC	151	TC	TCTCTCTCTCTC	12
		REVERSE	22	54.64	40.91	TCTCACTCTTCTTTTCCTTCTC
ASSR-808	Contig_2643	FORWARD	20	56.63	50	CTGAATAGTCGGAAGGAAGC	215	ATG	ATGATGATGATGATG	15
		REVERSE	20	55.46	45	CACTTCCTCATTTCCATCAC
ASSR-809	Contig_2647	FORWARD	22	55.48	40.91	TATCACAAGCTCTGACATGAAC	136	CAT	CATCATCATCATCAT	15
		REVERSE	22	54.46	45.45	GAAGAAGCAGAGAAGGAGTTAG
ASSR-810	Contig_2652	FORWARD	22	54.91	40.91	ATGTATGAGACAACAACACCAC	163	CAT	CATCATCATCATCAT	15
		REVERSE	21	56.14	47.62	GAGAGAAGAGCAAAGAAGTGC
ASSR-811	Contig_2663	FORWARD	22	55.72	40.91	CTTGTTTAGGGAGAAGTCAATG	179	ATG	aTGATGATGATGATG	15
		REVERSE	22	54.37	40.91	GTGATGATATGTCTTCCATGTC
ASSR-812	Contig_2678	FORWARD	22	53.96	40.91	CACATTGATAACTCAGAACCTC	148	CAT	CATCATCATCATCAT	15
		REVERSE	21	55.5	42.86	AGAGAAAAGAGAAGCCATCAG
ASSR-813	Contig_2687	FORWARD	20	55.47	40	TCCATTTCTTAATGCTCCAG	156	AT	atATATATATATAT	14
		REVERSE	22	55.4	45.45	TAGTGAGAGACACTGTCATTGG
ASSR-814	Contig_2749	FORWARD	22	54.79	40.91	GCCCTACTTACAATGAAGAATC	186	AG	AGAGAGAGAGAG	12
		REVERSE	22	55.09	45.45	CTGACACTTGACTTGAGATGAG
ASSR-815	Contig_2810	FORWARD	22	54.93	45.45	GAGGATTAGAACCATGCTAGAG	170	TA	TATATATATATA	12
		REVERSE	22	56.9	40.91	TGCATATCATTCACTCTCTTCC
ASSR-816	Contig_2818	FORWARD	21	54.2	42.86	GTTCTTTGGGTGCAGTATTAG	139	TA	taTATATATATA	12
		REVERSE	20	54.91	45	ACCTCTCCAAGGATTCTTTC
ASSR-817	Contig_2838	FORWARD	21	54.69	42.86	CTAAGGCTTATGACAAAGCAG	155	AG	AGAGAGAGAGAGag	14
		REVERSE	21	56.09	42.86	TTGTTTCCCTTCACTCTCTTC
ASSR-818	Contig_2911	FORWARD	22	56.4	40.91	CGTCCAATACATGGTAAAGAAG	169	ATC	ATCATCATCATCATC	15
		REVERSE	22	54.92	40.91	TCTATCGATTGCTAAGTCACTG
ASSR-819	Contig_2914	FORWARD	22	54.75	40.91	CAAAGAATCAACTCCTATCTCC	151	CAT	CATCATCATCATCATCAT	18
		REVERSE	20	54.87	45	GTTAAGAAGCTTCCCTTTCC
ASSR-820	Contig_2923	FORWARD	20	55.28	50	GCTGAGAAGCCACTCTAATG	104	ATC	ATCATCAtCATcatCaTC	18
		REVERSE	21	55.47	42.86	CCTCCCAACAAATAAGTCTTC
ASSR-821	Contig_2925	FORWARD	21	54.88	47.62	ATAGAGGGAGTGGACAGAAAC	171	TCA	TCATCATCATCATCA	15
		REVERSE	22	54.79	40.91	GAAGTTGCCTTCCATCTTATAC
ASSR-822	Contig_2943	FORWARD	22	55.37	40.91	GATCGAGGTATTCTTGATATGG	143	AAC	AACAACAACAACAAC	15
		REVERSE	22	54.79	45.45	CAGAATAAGGTATCAGGAGGAG
ASSR-823	Contig_2943	FORWARD	22	55.13	40.91	CAAGCTAAGAAAGATTGTCCTC	199	CAA	CAAcAaCAACAACAA	15
		REVERSE	22	55	40.91	AATTATGATCCCTCTCTCTGTG
ASSR-824	Contig_2952	FORWARD	22	57.21	40.91	GATCTTTTTGGCGAGTTAAGAC	143	AT	ATATATATATATAT	14
		REVERSE	22	54.61	40.91	TCCACTGTTACCAAACACTAAG
ASSR-825	Contig_2996	FORWARD	22	54.32	40.91	AACATGGCTACCCTAACTATTC	149	CAA	CAACAACAACAACAACAA	18
		REVERSE	21	54.8	47.62	GTCAGTCCACTTCATTCTCTG
ASSR-826	Contig_2996	FORWARD	20	55.8	55	GTCTCAGTCTCAGGCACAAC	190	CAG	CAGCAGCAGCAGCAg	15
		REVERSE	21	55.07	42.86	TGAATCATCCTCAGACTCATC
ASSR-827	Contig_2996	FORWARD	20	55.8	55	GTCTCAGTCTCAGGCACAAC	190	CAA	caACAACAACAACAA	15
		REVERSE	21	55.07	42.86	TGAATCATCCTCAGACTCATC
ASSR-828	Contig_2996	FORWARD	20	56.35	40	AGAATATGGTGGGGAATTTG	132	GAG	GAGGAGGAGGAGGAGGAG	18
		REVERSE	22	55.53	40.91	CTTCTCCTGAATCATCTTCATC
ASSR-829	Contig_3031	FORWARD	22	54.45	50	TGAGGTGGTAGTAGTAGTGGTG	144	CTC	CTCCTCCTCCTCCTC	15
		REVERSE	22	55.13	40.91	CTCATAGCAGGAGAAAGAAAAC
ASSR-830	Contig_3057	FORWARD	22	54.56	40.91	CTATATGATGAGTGGGATGATG	101	GAT	GATGATGATGATGATGAT	18
		REVERSE	23	54.99	43.48	GCACTTTAGTCGGTGTAGTATTC
ASSR-831	Contig_3060	FORWARD	21	55.16	47.62	AGAGAGTGTTCTCGGAGATTC	143	TGA	TGATGATGATGATGATGA	18
		REVERSE	22	56.19	40.91	TTGACTTACGGTGTTCTTCTTC
ASSR-832	Contig_3095	FORWARD	20	54.55	40	GCTTCTTAAAGCTTCATTGG	293	AT	AtAtAtAtATAtAT	14
		REVERSE	20	58.45	40	GCATTTATTTTCGCTGTTGC
ASSR-833	Contig_3114	FORWARD	22	54.67	40.91	TCTATAGTGCATACCAGTTTGG	162	AG	AgAGAGAGAGAG	12
		REVERSE	22	54.56	40.91	CTGTATCTGAGTTTCTGCTTTG
ASSR-834	Contig_3114	FORWARD	21	54.85	42.86	TCCATTCTTCTGCTAGAGTTG	124	GAT	GATGATGATGATGAT	15
		REVERSE	22	54.86	45.45	CTGTACAACATGTTACCGAGAC
ASSR-835	Contig_3115	FORWARD	22	55.68	45.45	CATTCAAGTCTCTCTTCAGGAC	170	CAT	CATCATCATCATCATCAT	18
		REVERSE	22	55.03	45.45	GTAAGAGTTCCAAGCAGAGTTC
ASSR-836	Contig_3116	FORWARD	22	55.24	40.91	ATCGTCACCTTTCTCTTATCTG	151	TTG	TTGTTGTTGTTGTTG	15
		REVERSE	20	55.69	45	AACAGCAGCAACAAGAAGAC
ASSR-837	Contig_3116	FORWARD	22	55.24	40.91	ATCGTCACCTTTCTCTTATCTG	151	TTC	TTCTTCTTCTTCTTC	15
		REVERSE	20	55.69	45	AACAGCAGCAACAAGAAGAC
ASSR-838	Contig_3117	FORWARD	22	54.12	40.91	ACATAGTGCTAATCTTGCTGAG	161	ATC	ATCATCATCATCATC	15
		REVERSE	20	54.85	40	CTGTGATTGTGGTTGATTTG
ASSR-839	Contig_3119	FORWARD	22	55.29	45.45	GATGACTATTCTACCCAGGATG	149	TGA	TGATGATGATGATGA	15
		REVERSE	22	55.07	40.91	CTCTTCTTGGTTTTACTGGAAG
ASSR-840	Contig_3120	FORWARD	21	55.7	42.86	AGTCATTCCCTATTACCATGC	165	ATC	ATCATCATCATCATC	15
		REVERSE	22	56.75	40.91	CGTTTGAATAGTTCAGAACAGC
ASSR-841	Contig_3121	FORWARD	22	56.54	40.91	GAATGAAGTTTCAGATGACTCG	139	ATG	ATGATGATGATGATGATG	18
		REVERSE	23	54.08	43.48	GTCCCTTACTCAAGTCAGAATAG
ASSR-842	Contig_3122	FORWARD	22	54.91	40.91	CTCATCAAATCACTTGTGGTAG	166	GAT	gaTGATGATGATGATGAT	18
		REVERSE	20	54.5	50	AGCTCAGACAACTCACCTTC
ASSR-843	Contig_3125	FORWARD	22	54.68	45.45	TCAGTGTACTCTTCAAGACAGG	136	GAT	GATGATGAtgATgAt	15
		REVERSE	22	54.88	40.91	CAAAGGAATACCGTTCTAAGTC
ASSR-844	Contig_3126	FORWARD	22	55.14	40.91	TAGACATTTCTGTCATGTCCAC	181	GAT	GATGATGATGATGATGAT	18
		REVERSE	22	55.07	40.91	CTTCTTTTCTCCAAAGTACCAG
ASSR-845	Contig_3127	FORWARD	22	57.8	40.91	CGAACCACCAGAGAAATTAAAC	162	CAT	CATCATCATCATCATCAT	18
		REVERSE	22	54.55	40.91	AGGAGACCGCTAGATATAAATG
ASSR-846	Contig_3128	FORWARD	22	55.49	40.91	TGAAGAAGATGAAGAAGAGGAG	155	GAT	GATGATGATGATGATGAT	18
		REVERSE	22	55.89	40.91	TTAGACCTGATTGAATCTCACC
ASSR-847	Contig_3129	FORWARD	21	55.03	47.62	AGATAATCTCTCACGGTAGGG	130	TAA	TAATAATAATAATAATAA	18
		REVERSE	22	55.62	45.45	AAATCACCACTACCACTACCAC
ASSR-848	Contig_3129	FORWARD	22	55.02	40.91	CTGGAGCAGGTATTTTTATAGG	166	TGA	TGATGATGATGATGA	15
		REVERSE	22	55.22	40.91	TGAAACCCTAATAGGCTCATAC
ASSR-849	Contig_3132	FORWARD	22	55.07	40.91	GTGCATTTCACTGATAAGTCTG	148	ATG	ATGATGATGATGATGATG	18
		REVERSE	21	54.12	42.86	CTGAATCAGAATCTTCCTCTG
ASSR-850	Contig_3133	FORWARD	22	55.28	40.91	ATGGCCAAGTACTTTCTCATAG	144	GAT	GATGATGATGATGAT	15
		REVERSE	22	56.31	40.91	GGTCTCATTGATGAGTTAATGC
ASSR-851	Contig_3134	FORWARD	22	55.28	40.91	TCATGTGTCAATATCACTAGGC	172	TCA	TCATCATCATCATCATCA	18
		REVERSE	22	57	40.91	GGTTTTAATAGCGAGGACATTC
ASSR-852	Contig_3139	FORWARD	22	55.68	40.91	GAAGAAGATTGGTCAGAAGTTG	172	TGA	TGATGATGATGATGA	15
		REVERSE	22	54.74	40.91	GTTTAACAGTCTTTCCTTGTCC
ASSR-853	Contig_3140	FORWARD	22	54.25	40.91	TGGATCTGATCTGTCAAGTATC	207	ATG	ATGATGATGATGATG	15
		REVERSE	22	55.05	40.91	ACACTTACTACCCAATTTCGAC
ASSR-854	Contig_3144	FORWARD	22	55.61	40.91	CTTCTCCATCTCAAAGTCAATC	173	TCA	TCATCATCATCATCA	15
		REVERSE	22	55.6	40.91	CCAAGAGATGGTCATTTATAGC
ASSR-855	Contig_3145	FORWARD	20	55.74	40	GTTAATGGCAACAAAACTGG	171	ATG	atGATGATGATGATG	15
		REVERSE	22	54.47	40.91	CCAGTCTACAACAGCATAAAAG
ASSR-856	Contig_3146	FORWARD	20	54.99	40	TTCTCAATCTCATCCCATTC	152	TCC	TCCTCCTCCTCCTCC	15
		REVERSE	20	55	40	ATGATTCTATTTCCGGTGTG
ASSR-857	Contig_3147	FORWARD	22	53.83	45.45	CTGATCAACCTACTACCACATC	203	GAT	GATGATGATGATGATGAT	18
		REVERSE	22	55.4	40.91	TTTGTTCTTCAGTTCTCTCTCC
ASSR-858	Contig_3152	FORWARD	22	55.74	40.91	TTCTACCAAGGCTATTAGCAAG	154	TGA	TGATGATGATGATGA	15
		REVERSE	22	57.46	40.91	ATGGAGAAAAGGATCTGCTATG
ASSR-859	Contig_3153	FORWARD	22	55.25	45.45	TAGGAGTCCTTTGGTAGATCAG	144	TGA	TGATGATGATGATGA	15
		REVERSE	22	55.56	40.91	CCACTATTTTCAAGGTGAGTTC
ASSR-860	Contig_3154	FORWARD	21	55.56	42.86	CTCATCATCGTCATCATCTTC	154	TCA	TCATCATCATCATCA	15
		REVERSE	22	54.03	40.91	GTAGCAGAACACCAAACATATC
ASSR-861	Contig_3155	FORWARD	22	56.34	45.45	CATTACCACCTAAGACGTTGTC	152	CAT	CATCATCATCATCATCAT	18
		REVERSE	21	56.03	42.86	GAATAATAAGCCAAGCGAGAG
ASSR-862	Contig_3156	FORWARD	22	55.35	40.91	AGAGAGACAAAACAAGGACAAG	179	GAT	GATGATGATGATGATGAT	18
		REVERSE	22	55.79	40.91	CTTTCCAATCACTATCAAGAGC
ASSR-863	Contig_3158	FORWARD	20	55.36	45	ACAAAGACCACAGAAGAACG	176	GT	GTGTGTGTGTGTGTGT	16
		REVERSE	22	56.1	40.91	CATGGTGAATTGATAGAGATCC
ASSR-864	Contig_3167	FORWARD	21	55.59	42.86	GGTAGCCAATAGGATTCAAAG	142	CAT	CATCATCATCATCAT	15
		REVERSE	22	54.51	45.45	AACTACAGACAGTGTCAGCATC
ASSR-865	Contig_3169	FORWARD	22	55.12	45.45	AGGAGGTAGTTGTTGTTGGTAG	144	TTG	TTGTTGTTGTTGTTG	15
		REVERSE	22	55.64	40.91	CTTTTATCTTCCTCATCGTCAC
ASSR-866	Contig_3169	FORWARD	22	55.12	45.45	AGGAGGTAGTTGTTGTTGGTAG	144	TGG	tGgtGgTGGTGGTGG	15
		REVERSE	22	55.64	40.91	CTTTTATCTTCCTCATCGTCAC
ASSR-867	Contig_3169	FORWARD	20	54.68	40	TGCTGTTGTTATTGGATGAG	159	TGA	TGATGATGATGATGATGA	18
		REVERSE	21	54.81	42.86	CTTCACCACAAAAGGTACAAC
ASSR-868	Contig_3170	FORWARD	21	55.55	42.86	CTTAAACTTGGTTGGAAGGAC	155	TCA	TCATCATCATCATCATCA	18
		REVERSE	22	54.03	40.91	GATGCTACATAGGATCAGAATG
ASSR-869	Contig_3178	FORWARD	22	55.8	40.91	AGATTCATCTGACAGTGGTTTC	138	TGA	TGATGATGATGATGA	15
		REVERSE	20	54.81	40	CTTCATTGGCTTGATTATCC
ASSR-870	Contig_3183	FORWARD	20	55.51	40	CCTCAAAATCCTTCCTTTTC	194	CAT	CATCATCATCAtcaT	15
		REVERSE	22	55.71	40.91	GAAGAGGAGTTGTTCGTATTTG
ASSR-871	Contig_3185	FORWARD	22	55.14	40.91	CGAATTCAAGAGAGGTTAAGAG	130	GAT	GATGATGATGATGAT	15
		REVERSE	22	54.83	40.91	ATTCTTCATCACTACCATCCTC
ASSR-872	Contig_3186	FORWARD	20	54.29	45	CGTAGAAGAAGGTTTTCCTG	165	ATG	ATGATGATGATGATGATG	18
		REVERSE	20	55.2	50	TTCTCCTTCTCCTCCTCTTC
ASSR-873	Contig_3192	FORWARD	22	54.42	40.91	TCTACCGAACAATCTGTACATC	151	ATC	ATCATCATCATCATC	15
		REVERSE	20	54.93	40	AATTGGGGTTTCTCTTCTTC
ASSR-874	Contig_3194	FORWARD	21	54.98	42.86	ATCGTCGTAGTCATCATCATC	141	TCA	TCATCATCATCATCA	15
		REVERSE	22	55.69	40.91	TGACACTAAATCGCTATGACTG
ASSR-875	Contig_3195	FORWARD	22	56.7	40.91	CAGGAGCTTTCATAATGTTCAG	144	TCA	TCATCATCATCATCA	15
		REVERSE	22	55.67	40.91	GCTTTACCTGGTGATAAATCTG
ASSR-876	Contig_3203	FORWARD	22	54.61	40.91	TCTACCTTTCTAAACTCCGTTC	140	ATC	ATCATCATCAtcATCATc	18
		REVERSE	22	55.58	40.91	CTAGAGGGGTTTATTTTTAGGC
ASSR-877	Contig_3211	FORWARD	21	54.51	47.62	GTGGAGATAGTGATGGAGATG	144	CAT	CATCATCATCATCAT	15
		REVERSE	22	53.85	40.91	GATTATGATGAGCTGTGGTATC
ASSR-878	Contig_3211	FORWARD	22	55.13	40.91	GGAACTATTGATGATACCCAAC	172	TCA	tCATCaTCATCATCATCA	18
		REVERSE	20	56.03	40	ATGAAATCCATGATGAGCTG
ASSR-879	Contig_3220	FORWARD	21	55.64	42.86	CTTGGTGATTGTTGAAGTGAC	107	TGA	TGATGATGATGATGA	15
		REVERSE	22	53.49	40.91	CCAACTTCAGATTCTCTTACAG
ASSR-880	Contig_3222	FORWARD	22	56.31	40.91	CCATCAAAGTTGGTGTTACTTC	159	CA	CACACACACaCa	12
		REVERSE	22	54.57	40.91	AAGCTTCTCAGGGTAATATCTG
ASSR-881	Contig_3222	FORWARD	20	55.21	50	GAGAAGTAGGAAACCCCATC	160	TCA	TCATCATCATCATCA	15
		REVERSE	22	54.98	40.91	GTATGAGAAGAAGAAACGAAGG
ASSR-882	Contig_3244	FORWARD	22	55.01	50	GTCTACTCTTCTGTTCCTGCTC	154	AAG	AAGAAGAAGAAGAAG	15
		REVERSE	22	54.3	45.45	AGTGGTTCCTTCTTCTACACTC
ASSR-883	Contig_3287	FORWARD	22	55.51	45.45	GTTCTCAGAAGACTCAATGGAC	154	TTC	TTCTTCTTCTTCTTC	15
		REVERSE	22	54.3	40.91	TCTCTTTATAGGGAGATGGTTC
ASSR-884	Contig_3327	FORWARD	21	55.09	42.86	AGAAACTGAGGAACTTTGGAC	163	GTT	GTTGTTGTTGTTGTT	15
		REVERSE	22	54.62	40.91	TTATGGTGAAGTGAAGTGAGAG
ASSR-885	Contig_3328	FORWARD	22	54.73	40.91	ATACCCATCACTCAGAATAACC	144	AG	AGAGAGAGAGAG	12
		REVERSE	20	55.19	45	ACTCCAAAGTCCAAACACAG
ASSR-886	Contig_3330	FORWARD	22	54.8	45.45	GAGGAAGATGTGGAAGTAGAAG	191	CAT	CATCATCATCATCAT	15
		REVERSE	22	55.24	40.91	GAAAATGTGGAGATCATAGACC
ASSR-887	Contig_3346	FORWARD	22	54.93	40.91	TTTACTGTTAGACAGGCACAAG	235	TTA	TTAttaTTATTAttaTTA	18
		REVERSE	22	55.23	40.91	AGCTGATTGTCTTTCCATACTC
ASSR-888	Contig_3347	FORWARD	22	54.13	40.91	AGTACACCATGATCCACATTAG	201	AAT	AATAATAATAATAAT	15
		REVERSE	20	57.85	50	GATGATGAATCCCGACAGAC
ASSR-889	Contig_3351	FORWARD	20	55.66	45	GAATCGAAATGCTACACCAC	179	ATT	ATTATTATTATTAtT	15
		REVERSE	22	55	40.91	ATCAGAAACCTGAACTTGTACC
ASSR-890	Contig_3352	FORWARD	20	55.43	40	TGTTGGCATCAATGATACTG	155	AAT	AATAATAATAATAATAAT	18
		REVERSE	22	56.18	40.91	GTTCATCATATCCCTTGTAACG
ASSR-891	Contig_3353	FORWARD	22	56.55	40.91	CGTTTTCTATCAATGTCAGGAG	139	CT	cTCTctcTCTCT	12
		REVERSE	21	56.77	42.86	GGTGGTGGGTTTTATGTATTG
ASSR-892	Contig_3353	FORWARD	22	55.05	40.91	AAGTACAACAACGACCCTTATC	165	ATT	AttaTTATtATTATTATt	18
		REVERSE	22	54.66	50	TAGTGGAGAGAGAGAGAGGAAG
ASSR-893	Contig_3355	FORWARD	22	56.6	40.91	TAGGATCTGGTTAATGTCATGG	183	TTA	TTATTATTATTATTATTA	18
		REVERSE	21	56.07	42.86	TAACCGGGCTGAAACTAATAC
ASSR-894	Contig_3355	FORWARD	22	56.6	40.91	TAGGATCTGGTTAATGTCATGG	183	GAT	GATGATGATGATGAT	15
		REVERSE	21	56.07	42.86	TAACCGGGCTGAAACTAATAC
ASSR-895	Contig_3356	FORWARD	22	53.99	45.45	AAGCACTAGGTAAGAGGAAGAG	151	AAT	AATAATAATAATAATAAT	18
		REVERSE	22	56.53	40.91	ATGTTGTATTCTATGGGTGTGC
ASSR-896	Contig_3358	FORWARD	21	55.31	42.86	TTGATAAGGTTGAGGACACAG	124	AAT	AATAATAATAATAAT	15
		REVERSE	22	55.63	40.91	AAAGATATCTCCTCCCAAAGAC
ASSR-897	Contig_3359	FORWARD	22	55.56	50	GAGTGGGTCAGATAGTGAGAAG	135	AAT	AATAATAATAATAAT	15
		REVERSE	20	54.73	45	CTCCAAAAGATTGACCTGAC
ASSR-898	Contig_3362	FORWARD	20	55.11	40	AAAGGGGCTAATAAATCGAC	135	ATA	ATAATAATAATAATA	15
		REVERSE	21	54.93	42.86	ACACTCATGGTTGAACATCTC
ASSR-899	Contig_3363	FORWARD	22	56.96	40.91	TGGTGAGATGTTGTATTGTGTG	145	AAT	AATAATAATAATAATAAT	18
		REVERSE	22	54.06	40.91	CTACATATCTTGGACGGTAATG
ASSR-900	Contig_3366	FORWARD	22	56.54	40.91	CTCTTGCATTGAGGTCATTTAC	147	TAT	TATTATTATTATTATTAT	18
		REVERSE	20	54.91	40	GGACAAAATGAGTTTCTTGC
ASSR-901	Contig_3367	FORWARD	22	56.19	40.91	CCTGTTAATGATAATGGGACTG	180	ATA	ataATAATAATAATAATA	18
		REVERSE	20	57.79	40	TTGGGATTTCTCAGTTTTCG
ASSR-902	Contig_3370	FORWARD	21	55.74	42.86	GAAGCCTCGACAATAATAAGG	154	ATA	ATAATAATAATAATA	15
		REVERSE	22	54.87	45.45	CCTCCTTTTCTATCCACTACAG
ASSR-903	Contig_3371	FORWARD	22	54.26	45.45	ACCACACTGTACTGACTTGAAC	143	AAT	AATAATAATAATAATAAT	18
		REVERSE	22	56.31	45.45	AAGTACAGAGCAACTGGAACAG
ASSR-904	Contig_3374	FORWARD	21	55.01	42.86	CTCCAGTCTGTTGAGAAATTG	191	ATA	ATAATAATAATAATAATA	18
		REVERSE	21	55.91	47.62	TATAGAGAACCGAACCAGGTC
ASSR-905	Contig_3375	FORWARD	22	53.9	40.91	CTACAGCATTTTCTCTAAGACG	152	ATA	ATAATAATAATAATA	15
		REVERSE	22	55.68	40.91	CAACTGATCCTCTTTTCTGAAC
ASSR-906	Contig_3376	FORWARD	20	55.69	40	CCCTTTTGCTTTCTTTATCC	161	AAT	AATAATAATAATAAT	15
		REVERSE	22	55.43	50	CTCCATCCTACACACCTACTTC
ASSR-907	Contig_3380	FORWARD	21	54.66	42.86	GGAGAGATTCAAGAGGAAAAC	128	AAT	AaTAATAATAATAATAAT	18
		REVERSE	22	56.01	50	AGATCTCTTCCCTACTCAGCTC
ASSR-908	Contig_3382	FORWARD	22	55.91	40.91	ACAGATACCCTGTTGTTTGAAG	124	TAT	TATTATTATTATTATTAT	18
		REVERSE	22	53.56	40.91	AAAGACCAACTTAGAACTACCC
ASSR-909	Contig_3382	FORWARD	22	52.21	40.91	TAAGGGTAGTTCTAAGTTGGTC	154	TTA	TTATTATTATTATTA	15
		REVERSE	21	55.26	42.86	AGGAGACAAAGAAACAAGGAG
ASSR-910	Contig_3383	FORWARD	21	55.45	42.86	AAACAAGGTTAGAGTCGCTTC	148	AAT	AATAATAATAATAAT	15
		REVERSE	20	55.4	40	ACTTATGGTTTGCAGAATGC
ASSR-911	Contig_3387	FORWARD	20	53.88	40	GGTGTTATAAAATGCCCTTC	134	ATT	ATTATTATTATTATTATt	18
		REVERSE	21	55.82	42.86	GTTTCTTTTCTCCTTCTGCAC
ASSR-912	Contig_3390	FORWARD	21	54.06	47.62	AACTCATGTGTACTGGGTCTC	163	TAT	TATTATTATTATTATTAT	18
		REVERSE	20	53.12	40	ACAAGTCTTAATCGCAACAG
ASSR-913	Contig_3392	FORWARD	22	55.84	40.91	ACAAGATGAGGAAATGTGGTAG	150	ATT	ATTATTATTATTATT	15
		REVERSE	22	54.65	40.91	GATGAAGGGGTGAATAAAGTAG
ASSR-914	Contig_3393	FORWARD	22	56.8	40.91	GATTTCCCTGCCATCTTATTAC	157	ATA	ATAATAATAATAATAATA	18
		REVERSE	22	54.81	40.91	AGCTTCTCAAGTCGTCTAAAAC
ASSR-915	Contig_3399	FORWARD	22	55.4	40.91	TTACTTTCCCTCAACTATCAGC	141	TTA	TTATTATTATTATTaTTA	18
		REVERSE	20	55.21	45	GTAAGCACCTTGTTCTTTCG
ASSR-916	Contig_3402	FORWARD	20	54.69	40	TTCAGAACTTCAACACATGC	160	AAT	aatAATAATAATAATAAT	18
		REVERSE	22	55.59	40.91	TAGAGACAAAGAAAGCAAGACC
ASSR-917	Contig_3405	FORWARD	22	55.74	45.45	AGTGAGGAAGGGATAAACTAGG	142	TTA	TTATTATTATTATtATtA	18
		REVERSE	22	56.82	45.45	CATTCCCTCCCACTAACTTAAC
ASSR-918	Contig_3409	FORWARD	20	55	45	CGGCCACTTGTAATAATAGG	140	TAA	TAATAATAATAATAA	15
		REVERSE	20	55.96	40	ATGGATATGTTTGGTTGCAG
ASSR-919	Contig_3410	FORWARD	22	55.8	45.45	CAAATAGATCAGCCTCAGACTC	214	TTA	ttattattattattatta	18
		REVERSE	20	53.92	45	GTAGCCCCACTTGTAAATTC
ASSR-920	Contig_3415	FORWARD	21	55.35	42.86	GGCCATACTTGATTAAGATCC	169	TTA	TTATTATTATTATTA	15
		REVERSE	22	56.54	40.91	ATCATTGTCATGTACTCCAAGG
ASSR-921	Contig_3418	FORWARD	22	56.52	40.91	CCTTTTCAGTTTTCACTGTCAC	153	TTA	TTATTATTATTATTA	15
		REVERSE	22	58.9	40.91	GCATTTAGCACATCAGAAAAGG
ASSR-922	Contig_3428	FORWARD	22	55.36	45.45	CTAGTACCGCTGAAATAGAAGC	135	TAT	TATTATTATTATTAT	15
		REVERSE	20	56.46	40	CATTGCACATTAAACCAACC
ASSR-923	Contig_3434	FORWARD	22	54.88	45.45	GATAGTCACAGATCACGTTGAG	128	TAT	TATTATTATtATtATtAT	18
		REVERSE	22	54.88	45.45	CTCTTCTGGTCTTCTTTACCAC
ASSR-924	Contig_3437	FORWARD	20	54.91	40	GAAGCAAATTTCTCCACAAC	157	TAA	TAAtAaTAATAATAA	15
		REVERSE	22	53.85	45.45	CAACTGCAAGAGTTAGAGAGAG
ASSR-925	Contig_3447	FORWARD	22	54.85	40.91	TAACACAATAGCAGTCAAGAGG	206	TTC	TTCTTCTTCTTCTTC	15
		REVERSE	22	55.86	40.91	GTTTTGAGAGAAATACCAGCAG
ASSR-926	Contig_3448	FORWARD	22	54.9	40.91	ATTATCTCTATGGTGGGACAAG	103	AGA	AGAAGAAGAAGAAGA	15
		REVERSE	22	55.11	40.91	CTGCTGATTTAATCTCCCTTAG
ASSR-927	Contig_3451	FORWARD	22	55.79	50	GTTGTCTCGTCTCTAGTGGAAG	155	CTT	CTTCTTCTTCTTCTT	15
		REVERSE	22	54.86	50	CTCCCTCTCTCTTAGTCAACAC
ASSR-928	Contig_3453	FORWARD	22	56.27	40.91	ACTGAAGAACGAAGACAAAGTG	115	AAG	AAGAAGAAGAAGAAG	15
		REVERSE	22	55.03	40.91	CCTCCATAGCTTAGTTGTTTTC
ASSR-929	Contig_3454	FORWARD	22	55.47	40.91	AAGCAAGTATGAGACCTTTCAG	118	TTC	TTCTTCTTCTTCTTC	15
		REVERSE	20	59.84	50	TGTTTGTCTCGTGGCTCATC
ASSR-930	Contig_3456	FORWARD	22	56.08	40.91	GTTTGGTCCACATATCAGTTTC	151	TTC	TTCTTCTTCTTCTTC	15
		REVERSE	22	55.71	50	GAGAGAAGGAAGAGGAGAAGAG
ASSR-931	Contig_3458	FORWARD	22	55.67	45.45	AGTTACCATCCTGTCTCATCAC	136	AGA	AGAAGAAGAAGAAGA	15
		REVERSE	21	55.69	52.38	ACTCTCTCCTCCCTTAGGTTC
ASSR-932	Contig_3459	FORWARD	21	54.74	42.86	TAAGTAAGTGACGGAATCAGC	160	AAG	AAGAAGAAGAAGAAG	15
		REVERSE	21	55.4	42.86	CATAATCCCCTCTTTCAAGTC
ASSR-933	Contig_3461	FORWARD	21	54.27	42.86	CTGTGTTTCACTGTTCACAAG	160	TTC	TTCTTCTTCTTCTTC	15
		REVERSE	22	51.85	40.91	GGACAAACCTCTATAATCTAGC
ASSR-934	Contig_3462	FORWARD	22	55.31	40.91	ACACTAGACTCCATGAAAAAGC	170	GAA	GAAGAAGAAGAAGAA	15
		REVERSE	22	55.3	40.91	GAAGGGATGGTAACAATCATAG
ASSR-935	Contig_3464	FORWARD	21	55.58	42.86	AAGGACCAATTCATGAGTACC	174	TTC	TTCTTCTTCTTCTTC	15
		REVERSE	22	54.5	40.91	TATCACTCAATGGATCAGCTAC
ASSR-936	Contig_3466	FORWARD	22	56.85	40.91	GAAAGTAGAAACCAACCCAAAC	175	TTC	TTCTTCTTCTTCTTC	15
		REVERSE	22	56.71	45.45	GCGATAACACAGTAATCTGCTC
ASSR-937	Contig_3467	FORWARD	21	55.07	42.86	CAGAAGAACACGAAGGTAATG	150	TCT	TCTTCTTCTTCTTCT	15
		REVERSE	21	55.3	42.86	GAAGCTGAAGATGTGCATAAG
ASSR-938	Contig_3469	FORWARD	22	55.21	40.91	TGAGGGTTAAGAAATGAGAGTC	133	AGA	AGAAGAAGAAGAAGA	15
		REVERSE	21	54.97	42.86	GTGACTTACTTCCACAAAACG
ASSR-939	Contig_3472	FORWARD	20	54.89	40	TGAATGAAGTTGTTGAGCTG	146	GAA	GAAGAAGAAGAAGAA	15
		REVERSE	22	55.95	40.91	AAAACTCACTCACTGGTTGTTC
ASSR-940	Contig_3474	FORWARD	22	56.46	40.91	GAACTAAGGATTGTTGTCGTTG	130	TTC	TTCTTCTTCTTCTTC	15
		REVERSE	22	56.15	40.91	ACAATCGTAGCGTTGATAGTTC
ASSR-941	Contig_3480	FORWARD	21	55.08	42.86	GGCTAGGCTTTTATCTTCAAC	144	GAA	GAAGAAGAAGAAGAA	15
		REVERSE	22	54.33	40.91	GACTTCCTTCTAAGCCAAATAG
ASSR-942	Contig_3481	FORWARD	22	55.89	45.45	ATCCACACTTCTTGTCAGTCTC	144	GA	GAGAGAGAGAGA	12
		REVERSE	22	55	40.91	ACACAAACATAACCTCTCCTTC
ASSR-943	Contig_3481	FORWARD	22	54.83	40.91	GAAGAAGGAGAGGTTATGTTTG	185	CT	CTCTCTCTCTCT	12
		REVERSE	20	54.98	40	GGTAATTTCAAGCACAAAGG
ASSR-944	Contig_3481	FORWARD	22	55.81	40.91	TATCATCACTCTTCCCTCATTC	163	ACA	ACAACAACAACAACA	15
		REVERSE	22	55.64	40.91	GAAGTGATCCTCTTCGTTATTG
ASSR-945	Contig_3481	FORWARD	22	55.89	45.45	ATCCACACTTCTTGTCAGTCTC	144	AAG	AaGAaGAAGAAGAAG	15
		REVERSE	22	55	40.91	ACACAAACATAACCTCTCCTTC
ASSR-946	Contig_3485	FORWARD	22	55.55	45.45	GGACTCTTTCTTTCTTCTCCTC	159	TTC	TTCTTCTTCTTCTTC	15
		REVERSE	22	55.69	40.91	ATGATCCAATAGAGAGTGATGG
ASSR-947	Contig_3485	FORWARD	21	54.8	47.62	GAGACTGAGGATTGTGTGAAG	168	CGG	CGGCGGCGGCGGCGG	15
		REVERSE	20	55.01	50	CAGTACAGCCCTTCCATTAG
ASSR-948	Contig_3486	FORWARD	21	55.38	42.86	TCACGTTCAAGTTTGTCCTAC	173	AAG	AaGAaGAAGAAGAAG	15
		REVERSE	21	54.8	47.62	GAACCACAGAGAGAAGATGTG
ASSR-949	Contig_3488	FORWARD	22	58.85	40.91	CCTTGCCTTGTGTTTGTTTTAG	132	TCT	TCTTCTTCTTCTTCT	15
		REVERSE	20	55.17	40	GGCAGAAATAATTGCATAGC
ASSR-950	Contig_3509	FORWARD	22	55	40.91	ACCAACTCAAACATCTAAGACC	146	CT	CTCTCTCTCTCT	12
		REVERSE	22	56.79	45.45	CAACTGTTCGTCTATGCTCTTC
ASSR-951	Contig_3512	FORWARD	22	55.23	45.45	ACCAAAGTGGAGTAGTCAGAAG	196	TG	TGTGTGTGTGTG	12
		REVERSE	22	55.33	40.91	TCTCTCATATTAGCCCTTGAAC
ASSR-952	Contig_3512	FORWARD	22	54.49	40.91	AGGGCTAATATGAGAGATCAAG	144	GA	GAGAGAGAGAGAGA	14
		REVERSE	22	56.66	40.91	GATATCCAAGGGAAAGTGAATC
ASSR-953	Contig_3513	FORWARD	22	54.11	40.91	CACCTCTTCTTCCTATTCTTTC	143	TC	TCtcTCTCTCtc	12
		REVERSE	22	55.63	40.91	GGTTGAGAATAAGCTGATGAAC
ASSR-954	Contig_3530	FORWARD	21	55.15	47.62	CAGAGATCTGTGAGAAGTTGC	154	TC	tctctctctCTC	12
		REVERSE	20	55.02	50	GCAGTTCCTGTTCCACTTAG
ASSR-955	Contig_3530	FORWARD	22	55.39	40.91	ACGACTCTCTTTGATGCTTATC	162	TCA	TCATCATCATCATCA	15
		REVERSE	22	55.42	40.91	ATAATGCACTTAGTGGAAGCTC
ASSR-956	Contig_3533	FORWARD	21	55.33	47.62	TTCACTTCAGAGACAGTCCAC	163	CT	CTCTCTCTCtCT	12
		REVERSE	23	54.74	43.48	GACGGGACATAGTAGCATATAAC
ASSR-957	Contig_3537	FORWARD	22	55.29	40.91	TCTTGAAACCTCCTCTTAACAC	183	GCT	GCTGCTGCTGCTGCT	15
		REVERSE	20	54.55	40	AAGTGATAAAACCGCAGAAC
ASSR-958	Contig_3557	FORWARD	22	56.34	40.91	CATCGAAAGTGGTTATCCTATG	130	TCT	TCTTCTTCTTCTTCT	15
		REVERSE	22	54.72	45.45	ACTCTCTTGTGCTTCTTCTCTC
ASSR-959	Contig_3557	FORWARD	22	55.67	45.45	AGAGAAGAAGCACAAGAGAGTG	139	CAA	CAACAACAACAACAACAA	18
		REVERSE	22	54.9	45.45	CTTCTGTCACTGTTGATGAGTC
ASSR-960	Contig_3600	FORWARD	21	56.31	42.86	CATTCAAAGTCCGTATTCCTC	132	GCA	gcaGCAGCAGCAGCA	15
		REVERSE	22	55.4	40.91	TAGGAACTAAAATGAGCTCCAC
ASSR-961	Contig_3612	FORWARD	22	53.77	45.45	TCTCTAGACTTTCCTTCTCTCC	146	CCT	CCTCCTCCTCCTCCT	15
		REVERSE	21	55.44	42.86	TCTGAAAGTGAACATGAGAGG
ASSR-962	Contig_3630	FORWARD	22	55.87	40.91	AAGCCTTTCCAAGGACTAATAC	157	CAA	CAACAACAACAACAA	15
		REVERSE	22	57.33	45.45	CGGTAGTGTTGAAGTGTTGTTC
ASSR-963	Contig_3630	FORWARD	20	54.58	40	AACAAAGAACCGAAACTGAG	119	ACA	ACAACAACAACAACAACA	18
		REVERSE	21	55.82	47.62	GTCTCTGCTTCCAAAGAACTC
ASSR-964	Contig_3632	FORWARD	20	55.01	45	TAAGAAGCTCGTTCAAGAGG	155	CAA	CAACAACAACAACAA	15
		REVERSE	22	53.73	40.91	CAGCTTCAGTTACAACTTCTTC
ASSR-965	Contig_3634	FORWARD	22	55.16	40.91	ATGGTTTAGAGTCTGAAAGGTG	150	TA	TATATATATATA	12
		REVERSE	21	55.32	42.86	TTATTTCTCCCTGCTTAGGAC
ASSR-966	Contig_3634	FORWARD	21	55.23	42.86	CTAGTGCTGTCAAAATTCAGG	153	GTT	GTTGTTGTTGTTGTT	15
		REVERSE	22	56.09	45.45	GGGTTCATCAACTCACTATCAC
ASSR-967	Contig_3634	FORWARD	21	55.23	42.86	CTAGTGCTGTCAAAATTCAGG	153	TGC	tGcTGctGcTGctGc	15
		REVERSE	22	56.09	45.45	GGGTTCATCAACTCACTATCAC
ASSR-968	Contig_3636	FORWARD	22	56.8	40.91	GTATTGCCTAAATGGGAGAATC	154	TTG	TTGTTGTTGTTGTTGTTG	18
		REVERSE	22	55.68	45.45	CACCAGTGTTGTAACTGTGAAC
ASSR-969	Contig_3638	FORWARD	22	55.72	40.91	CTGTTTCTCCAATTCACCTAAG	152	GTT	GTTGTTGTTGTTGTTGTT	18
		REVERSE	22	54.63	40.91	ACTACTACATGCACCAAAACAG
ASSR-970	Contig_3638	FORWARD	22	55.52	40.91	GTAGTTAATTGTGGGAATCTCG	117	GGT	GGTGGTGGTGGTGGT	15
		REVERSE	22	55.75	40.91	CAATCAGACGGCTATTATCTTC
ASSR-971	Contig_3640	FORWARD	22	54.3	40.91	GGCTTTGTTCATAGTAAGTGTG	155	TGT	TGTTGTtgtTGTTGT	15
		REVERSE	22	56.68	40.91	GCAAAGTCGAGCATTATACAAC
ASSR-972	Contig_3641	FORWARD	22	55.3	40.91	CAATATCAATCCTAAGGGACAC	174	AAC	AACAACAACAACAAC	15
		REVERSE	22	55.76	40.91	GTTTTGAACCTCTTGTCTGAAG
ASSR-973	Contig_3642	FORWARD	22	55.21	40.91	CAACCTCTTTGAAGAAGCTAAC	158	AAC	AACAACAACAACAACAAC	18
		REVERSE	20	56.48	40	AATCACAAAAGGACCCAAAC
ASSR-974	Contig_3643	FORWARD	21	55.32	42.86	TCAAACTTCCCCTAGCTAATC	151	TGT	TGTTGTTGTTGTTGT	15
		REVERSE	22	56.76	40.91	CTTCAGAGTGCAAATCAGTTTC
ASSR-975	Contig_3644	FORWARD	20	55.68	45	GTGTGGTGTTGTTGTTGTTG	158	TC	TCTCTCTCTCTc	12
		REVERSE	22	54.66	40.91	GTACCTGTTGATCCTTCTTTTC
ASSR-976	Contig_3651	FORWARD	22	55.45	40.91	TGAAAGTAAAGGGAGAGAGTTG	149	AAC	AACAACAACAACAACAAC	18
		REVERSE	22	55.24	40.91	CAAACACTTCTTTACACGTCTG
ASSR-977	Contig_3652	FORWARD	21	54.72	42.86	CAGAATCCACAAAACTACACC	153	AAC	AACAACAACAACAACAAC	18
		REVERSE	20	55.36	45	ATCATGAGGCTGTTCTTGAG
ASSR-978	Contig_3654	FORWARD	21	54.11	42.86	CCTTGCTTCTCACCATTATAC	149	TTG	TTGTTGTTGTTGTTGTTG	18
		REVERSE	23	54.8	43.48	GACACCAAGTATACTCAAGAAGG
ASSR-979	Contig_3654	FORWARD	21	55.5	47.62	GGGAAGTTCAGTCTCTTTGAC	145	TTG	TTGTTGTTGTTGTTG	15
		REVERSE	22	55.22	40.91	TATGGCTCCCTTATCAAACTAC
ASSR-980	Contig_3655	FORWARD	22	54.87	45.45	CTGTAAGTTGTGGGATACACAG	132	GTT	GTTGTTGTTGTTGTTGTT	18
		REVERSE	22	55.07	40.91	AGAAAAACAGTACTTGGGACAC
ASSR-981	Contig_3658	FORWARD	22	55.61	40.91	CTCTCATCTCAAAACTCATTCC	159	CAA	CAACAACAACAACAA	15
		REVERSE	22	54.89	40.91	CTACTGACCCTTCATTTTTAGG
ASSR-982	Contig_3658	FORWARD	22	55.67	40.91	CTTCAACAAGGATGCCTATAAC	145	ACA	ACAACAACAACAACA	15
		REVERSE	21	55.11	47.62	GTACTTTGCGTCACTCAACTC
ASSR-983	Contig_3660	FORWARD	21	55.63	42.86	AACACAAGACAAGAAGCACAG	150	TTG	TTGttGTTGTTGTTGTTG	18
		REVERSE	22	54.69	40.91	TGCTATTCTAGAGAAAGGGTTC
ASSR-984	Contig_3661	FORWARD	20	54.92	40	CGATGAACAACAACAACAAC	157	GAC	GACGACGACGACGAC	15
		REVERSE	21	55.04	47.62	CTGTGCATACTCCAACTTCTC
ASSR-985	Contig_3663	FORWARD	22	54.76	40.91	TCAAGGTTCAGCAGATATAGTG	159	GTT	GTTGTTGTTGTTGTT	15
		REVERSE	21	55.83	42.86	TCCAAGTATCTTCGGGATAAC
ASSR-986	Contig_3664	FORWARD	22	54.81	40.91	AATATCCTCACCAAGTACCAAC	131	CTA	CtACtACTACTACtA	15
		REVERSE	22	54.82	40.91	CTTGTGTGTTCTATGGTTTGTC
ASSR-987	Contig_3664	FORWARD	21	55.74	42.86	CTCATGAGGAAGAACACAATG	152	AAC	AACAACAACAACAACAAC	18
		REVERSE	22	54.82	40.91	CTGAAAGTTGTAACCACATGAC
ASSR-988	Contig_3666	FORWARD	21	53.85	47.62	CAGCAGCACTACTTGACTATG	127	AAC	AACAACAACAACAAC	15
		REVERSE	22	55.12	40.91	TGTAGTTCATAGATGGATGTGG
ASSR-989	Contig_3667	FORWARD	21	56.22	47.62	TCAGTAGTGATGCCACTCATC	152	AAC	AACAACAACAACAACAAC	18
		REVERSE	22	56.04	40.91	GTATCCATCATCCATAATCTCG
ASSR-990	Contig_3668	FORWARD	22	56.02	40.91	CTTGCTAGTCCTTTTCTCAATG	148	CAA	CAACAACAACAACAACAA	18
		REVERSE	22	55.47	40.91	ATGAAGGAAGCTTGTACTCTTG
ASSR-991	Contig_3673	FORWARD	20	57.02	45	GAGGATTGGAAATGGAGTTG	143	TGT	TGTtGTTGTtGTTGTTGT	18
		REVERSE	20	55.84	50	CTACGCTCAATCCTGTCATC
ASSR-992	Contig_3675	FORWARD	22	55.65	40.91	CTGGAATTGTATTCAGAGGAAG	147	TGCTTC	TGCTTCTGCTTCTGCTTCTGCTTCTGCTTC	30
		REVERSE	20	55.46	45	CAATTCCATCACCTTGTCTC
ASSR-993	Contig_3677	FORWARD	21	55.69	42.86	CAACACCAAAACAGTCCTATG	141	AGC	AGCAGCAGCAGCAGC	15
		REVERSE	22	55.61	45.45	CTGATCTTGACATCTCCTCTTC
ASSR-994	Contig_3677	FORWARD	22	55.91	40.91	AACACCAAAACAGTCCTATGAG	140	CAA	CAACAACAACAACAA	15
		REVERSE	22	55.61	45.45	CTGATCTTGACATCTCCTCTTC
ASSR-995	Contig_3679	FORWARD	21	55.01	42.86	TCCTCCTCCCAAGTTTATTAC	171	ACA	ACAACAACAACAACAACA	18
		REVERSE	21	54.64	42.86	GAGTGAAGATGGTTTTGTGAC
ASSR-996	Contig_3684	FORWARD	21	55.2	42.86	CATATAACCTCGCAACAGAAG	188	ACA	ACAACAACAACAACAACA	18
		REVERSE	22	55.16	40.91	AACAGGTCTCTATCAGTTTTGG
ASSR-997	Contig_3689	FORWARD	22	55.13	40.91	GTAAGAAGCTGAGAAATGAAGG	161	AAC	AACAACAACAACAAC	15
		REVERSE	22	54.73	40.91	CCTTATGGGTTTTGGTAGATAG
ASSR-998	Contig_3690	FORWARD	22	54.34	45.45	GAGTAACAGATGCTGAGTCTTG	164	TGT	TGTTGTTGTTGTTGTTGT	18
		REVERSE	22	56.08	45.45	AGGATCAGTTGAACTACGAGTG
ASSR-999	Contig_3691	FORWARD	21	54.97	42.86	GTGAGAGATACTTGGCATTTG	175	CAA	caacaacaacaacaa	15
		REVERSE	22	54.48	40.91	GAAAAGCTAGAATCCGTCTTAG
[truncated: 3,756 more rows]
