# Supplementary material for: Development of genic-SSR markers by deep transcriptome sequencing in pigeonpea [Cajanus cajan (L.) Millspaugh]
Source: BMC Plant Biol. 2011 Jan 20;11:17. doi: 10.1186/1471-2229-11-17 (PMC3036606; doi:10.1186/1471-2229-11-17)
Supplement: Additional file 4 — Details of 550 validated pigeonpea genic-SSR markers and predicted function of their genes based on BLASTX search results. Sequence of forward and reverse primers, SSR repeat motifs, annealing temperature, expected allele size (bp) and putative gene function are indicated [file 1471-2229-11-17-S4.XLS]

## Sheet: Sheet1
Additional file 4 Details of 550 validated pigeonpea genic-SSR markers with SSR length of 18 bp or more and predicted function of their genes based on BLASTX search results
Sl. No.	Marker Id.	Forward primer	Reverse primer	SSR	Tm (°C)	Product size (bp)	No. of bands	Predicted function	Category	SSR location
1	ASSR-1	GTCCGTTGAAAAACAAAGAG	CGTTTTAGGTTTCTTCTCTGC	(GA)10	55	100	1	Putative Kinase	Known	5'UTR
2	ASSR-2	GCAGTAGTAGCTAAAGCCAAAG	AAAACGATGAAGCAGGTATG	(CT)13	55	150	1	RNA binding Protein	Known	5'UTR
3	ASSR-3	GGCTTATAGGAACAACAAGAAG	CTCCTCTTCATCTCAATCAATC	(AGAAAG)5	55	145	1	Cytochrome P450 Possessing cinnamate 4- hydroxylase activity	Known	3'UTR
4	ASSR-5	GTGACGAGGATATACAAATTCC	CACAAACCTGTAACTTGATCC	(AAATT)6	55	130	1	Major intrinsic protein	Known	5'UTR
5	ASSR-7	CCGAACATTCTAGAACCATAAC	CCTTCTTCTTACTATCGCTCTC	(CTT)8	55	170	1	Hypothetical protein	Unknown	5'UTR
6	ASSR-8	GGTAGCCAATGTTTTGACAAG	AACTGCTGTAGCAGCTATCC	(AGA)9	55	140	1	Cu/Zn-Superoxide dismutase (SOD)	Known	3'UTR
7	ASSR-9	CGGAGTGTCAAAGTAACAGAAG	CGACAGCAAAGAGATAGAGTG	(AGA)8	55	150	1	Uridylate kinase	Known	3'UTR
8	ASSR-11	ACTCTTTCTCTCCCTCTCTCTC	AGAAAGTGTAGGACTTGACCTC	(CTC)7	55	140	1	Hypothetical protein	Unknown	Coding
9	ASSR-12	TTGTGAAGGGGAATAGAATG	ACAGCTCGAACTTTCTTCCTC	(AACAC)6	55	165	1	SNARE Protein	Known	Coding
10	ASSR-13	GTGTCGCATGCTTATACTTTAC	TGATTACAACCTCGTTCTCAC	(ATTAG)5	55	160	1	Hypothetical protein	Unknown	3'UTR
11	ASSR-14	CTGAAGAAATGTACAGCTCAAG	TTGACGTCAGATATAGGTTCTG	(ATC)7	55	135	1	Hypothetical protein	Unknown	Coding
12	ASSR-15	TGCAGCAGATTATTCATTCC	TGGTCTTTCCTTATCTACATCC	(CAA)8	55	150	1	Hypothetical protein	Unknown	Coding
13	ASSR-16	AGTGAGAGCAGACAGAGGAC	CCACCATGCAAGTAATATCTTC	(GTT)9	55	150	1	Tripsin like serine peptidase	Known	3'UTR
14	ASSR-17	TACTTCATATGTGCAGTTCCTG	AGGTTGAAGTTGTAGGAGAGG	(CCTTCT)6	55	180	1	Unknown Protein	Unknown	Coding
15	ASSR-19	TAGTGTGATCTGTGAAGTGTGC	GCTCTTCTCTGGACAGATTTTC	(TGTTCA)5	55	160	1	DNA binding protein(Homeodomain)	Known	3'UTR
16	ASSR-20	GGGAGAAGCCATAACAACTAAC	GGTTCTACGTTTTCTCATGAAC	(AT)11	55	140	1	bZip transcription factor (bZIP110)	Known	3'UTR
17	ASSR-21	GAACAGATTCAATTCCGGTAG	GATTATGCCATCACAGACTTC	(CTG)9	55	130	1	cytochrome P450	Known	Coding
18	ASSR-23	CTTTCCCTTCTCTCTCAACAC	AAGCAGAAGCAGAAGCAGAG	(CCTTCT)5	55	150	1	Acetyltransferase	Known	3'UTR
19	ASSR-24	TGCTATGTTTAGTCTCGTTCAG	TACTGCTTCTTTTCCCCTTAC	(TA)10	55	140	1	acyl-ACP thioesterase	Known	3'UTR
20	ASSR-25	CTAATTCCTTGCCAAGAAGG	GTACTTCCCCACTTTTCTCAC	(GA)10	55	180	1	Ser/Thr protein kinase	Known	5'UTR
21	ASSR-27	TTTATGGCCTTACTTCTCTCTC	AGATGCATTCGCCATTTAAC	(CTT)13	55	175	1	beta-ketoacyl-acyl carrier protein synthase III	Known	5'UTR
22	ASSR-28	GCTCTTCTTCTTCTTCTTCTTC	GGGGGAGACACATAAATCTAAC	(TC)12	56	220, 250	2	Nuclease	Known	Coding
23	ASSR-29	ATCATCACTCACATCTGGAAC	AAGATCAAGATTGGCTCTCTG	(TAT)8	55	160	1	Nuclease	Known	3'UTR
24	ASSR-30	CAAAAGGTAGCAAGCATAGAAC	TTAGCGAGAGAGAGAGAGAGAG	(TCT)8	56	175	1	Nuclease	Known	Coding
25	ASSR-33	CAGAGAGTTCAAGTAGGAATAGG	TTTATCGGGTCCCTTATCTC	(GAATAC)5	55	160	1	AP2/ERF domain-containing transcription factor	Known	Coding
26	ASSR-36	CCACATTTCTTTCTCTCTCTTC	AATTCCAAAACCTGGATCTC	(TC)14	56	160	1	Global transcription factor group	Known	5'UTR
27	ASSR-38	TTGGTTCCTTATCCACTTTG	AGTCATATAAAGGGTGGTTCTG	(CATTGC)7	55	180	1	syntaxin family protein	Known	Coding
28	ASSR-39	TTACTGTGGATGAAGTGAAGTG	CTAGTTGAACCTTTCTCTTTGG	(GAA)7	52	180	1	Cyclin	Known	5'UTR
29	ASSR-42	ATTCCATATGGCAAGAGAGAG	AGCTCATGATCTTCTAATCCAC	(GTT)8	55	160	1	UDP-glucose:protein transglucosylase	Known	Coding
30	ASSR-43	GTCTGAGAGAGTGTGTGTCTTG	GATTTCAGGAATTACCTCAGC	(CT)8	52	120	1	Unknown Protein	Unknown	5'UTR
31	ASSR-44	GTACAACAGAAGGAGAGAAAGC	ATTTACATAGCAGCAGGAGAAG	(GGA)8	52	180	1	Unknown Protein	Unknown	Coding
32	ASSR-48	AGAAGGAGAAGCAGGAAGAG	AGAGAGACCAAACAGGAAGAG	(AAGAGG)6	55	150	1	Hypothetical protein	Unknown	Coding
33	ASSR-49	CAGAAACTTTCCTCCGTAATG	GGGGGTTAGTTTGAAGTTTG	(TC)10	55	180	1	calmodulin binding protein	Known	3'UTR
34	ASSR-52	AACCTAACCAAACTAGAACGTG	GGCTTCTAATGATTCGTCTG	(CAACAC)5	55	150	1	Aspartic proteinase nepenthesin-1	Known	Coding
35	ASSR-55	AAAGAACTCGCATCTGTATCTC	AGAGAGAGGAGAAAAGAGGTTG	(TC)10	55	140	1	Ubiquitin-conjugating enzyme	Known	5'UTR
36	ASSR-58	GAATTCTCTGGGACTACAAAAG	AAGGGTTGTTTTATAGGAGAGG	(CT)10	55	120	1	TATA-box binding protein	Known	5'UTR
37	ASSR-62	TGATTAAAGAGTCAGGGTTACG	TCAAATTGTGCTGAGTAGTAGG	(AAT)7	55	140	1	protein phosphatase 2a	Known	Coding
38	ASSR-63	TTATCAAATGTAGCCACTGC	GATGGTGATGTATTATGACTGC	(TC)12	55	145	1	Fiber protein Fb2	Known	Coding
39	ASSR-64	AGTGTGGGGTAATTGTGAAG	TTTTTACCACCACCCTCATC	(GA)11	56	165	1	Glutaredoxin	Known	Coding
40	ASSR-66	CAAGTAAACGATTCCTCTTCTC	GTTCCCTATAGTTGATGTTTGG	(CT)12	55	180	1	Hypothetical protein	Unknown	5'UTR
41	ASSR-69	GTAGCTCCCGGTATTTACAAC	ATATGCAAACTACGGGTTCAC	(TC)10	55	160	1	Unknown Protein	Unknown	5'UTR
42	ASSR-70	TGTTAACTGTAGTGGGAGTGAG	AGAGACTACCGTAAACGAACAC	(GGTAGA)6	55	170	1	Gamma glutamyl cyclo transferase	Known	3'UTR
43	ASSR-71	AATTGCATCTCGACAATCAC	GCTTAGGGTACTTAGGGTTGAC	(AG)10	55	180	1	Unknown Protein	Unknown	5'UTR
44	ASSR-72	TCAAATCCCACTTGTGTTTC	AGGATGATTCCTACTCGTTTC	(GA)11	52	250	1	signal peptidase I	Known	3'UTR
45	ASSR-74	GAGGGAGAAGAGAGAGATAGAG	AGACATGAGGTCCTTTTTGTAG	(AG)12	56	180	1	Unknown Protein	Unknown	5'UTR
46	ASSR-76	AAGAGGATTGGAGGTAGAAGAG	CGTTTCCGTATAACTAAGTCAC	(GA)10	52	160	1	Sialyltransferase-like protein	Known	Coding
47	ASSR-77	TGTGGTTTCTGTTATGAACG	CGAGAAAGAAAGTCTGAAATCC	(CT)10	55	140	1	Iron ion binding protein	Known	3'UTR
48	ASSR-79	GTTAAAACCTCCCTTTCACAC	AAGGCGTAGATGAGAGACTTC	(AG)10	55	160	1	Vesicle-associated membrane protein	Known	Coding
49	ASSR-80	GAAGCTTTGACGGTTTATCTC	ACCCTTTTCTCACTTCTATTCC	(AG)10	52	160	1	beta-glucosidase	Known	3'UTR
50	ASSR-81	ATCTCCATGAGTAGCAGATTTC	AGGTTGAAGAAGCTTAGTTGAG	(CT)10	52	250	1	Hypothetical protein	Unknown	3'UTR
51	ASSR-82	GAATGCTTCAAACTCCAAAC	AACAATAGAGCAGGATCTAAGC	(CT)10	56	180	1	GTP binding protein gamma subunit	Known	Coding
52	ASSR-83	TTGAACTCGGAGATCTGTTC	ATCCGTCTACATTCAACACAC	(GA)10	55	150	1	Calcium ion binding protein (CAM1)	Known	Coding
53	ASSR-85	ATGAAAAGTGCACCGAAGAC	CATAGATATCGAGAGCATCAAC	(AG)10	52	210	1	Hypothetical protein	Unknown	5'UTR
54	ASSR-87	GGAACTTGTCACAGAATATCAC	CAGTGGTCCTTTTATAATCTCC	(AG)10	55	160	1	nod26-like major intrinsic protein	Known	5'UTR
55	ASSR-88	TAGTGAAACAACTGAGGACAAG	CCTTCACAAACCATTACATCC	(TTCT)4	55	190	1	sucrose phosphate synthase	Known	3'UTR
56	ASSR-90	TACAACTGTGGAGATGGATATG	TTTCTAAACTCTCTTCGCTACC	(TGA)7	55	140	1	Truncated hemoglobin	Unknown	3'UTR
57	ASSR-91	ATGAAGATGAAGGGTGTGTG	ATCGAATGTCTTCACTACTGC	(GGTTA)5	52	120, 270	2	Hypothetical protein	Unknown	5'UTR
58	ASSR-93	AGAAAGAAGAGGAGGAAGAATG	GAGTCTTAACGAAAACAGAAGG	(CATTTG)5	55	170	1	Hypothetical protein	Unknown	3'UTR
59	ASSR-94	CTGTGGATGCAAGCGTAGAC	GAGTTGACCAAAGGAATAAGAG	(TCTT)6	56	185	1	phosphofructokinase	Known	5'UTR
60	ASSR-95	AAACTTACACAAGTAGCAGCAC	TCAGTCTCAAACATGTTCTCC	(AAC)13	55	150	1	Homeobox protein	Known	5'UTR
61	ASSR-97	GAGGATGAAGAGGAAGAGTATG	TAGCCATCATCTTGTTATGCTG	(ATGGAC)8	55	150	1	Chloroplast targeted copper chaperone	Known	3'UTR
62	ASSR-98	ACAACAACAGCAATACATGG	ATCGGATAGTAGTTCATGGAAG	(AACATG)5	55	160	1	No homology	Unknown	Coding
63	ASSR-99	ACCTAAGGTCTGGAACTTCTTC	CTCGAGAGGAAGATTGTGAG	(CAC)10	55	145	1	Major sperm protein	Known	Coding
64	ASSR-100	AACTTAGACTCTGACCCATTTC	CAAGTTGAACCACTAGACACAC	(GGT)7	55	150	1	Ring Zinc finger protein	Known	3'UTR
65	ASSR-101	CACTGAATTTGGTAGGGTTAAG	GTAATACATGGGCATTGTGG	(CAC)7	56	185	1	hydroxyproline-rich glycoprotein family protein	Known	Coding
66	ASSR-102	AGTAGAGGGAGAGAGAGTGGAG	ATACTAGACCGAGAAGAACTCG	(GGT)8	56	130	1	RING-H2 finger protein	Known	Coding
67	ASSR-103	AAAAGTGTGGAAGTAGGTGAAG	GCCTGTGAATTCTTCTAATGAC	(CCA)7	55	160	1	Transcription factor	Known	Coding
68	ASSR-104	CTTCTGCTGCTAATAACTTTGG	AGGAGAAGAGAAAGAGTTGATG	(ACC)7	55	200	1	Nucleic acid binding protein	Known	Coding
69	ASSR-106	CCTTTCTCTGCTCCTATTATGG	AAGAATCATTTGGCAGTGAG	(TGG)7	55	165	1	syringolide-induced protein 14-1-1	Known	3'UTR
70	ASSR-108	TGCTACAGTGAGTCTTGTACTTG	CGTTGTCTTCTTCTTCTTCTTC	(GAT)7	55	150	1	Hypothetical protein	Unknown	Coding
71	ASSR-109	GTCCATAAAGATGATGATGAGG	CAGTGATCTTTCTGTGTTCATC	(GAA)10	55	140	1	Hypothetical protein	Unknown	Coding
72	ASSR-110	GGAGGTGGAAGAAAAAGATAC	GCTTCACAGTGCAGATACTTTC	(AAG)8	55	150, 220	2	Glycinin	Known	Coding
73	ASSR-111	CTGTTGAACTCCGATGTTATAG	TCCTAAGCTTCAGTGACTTTTC	(AGA)8	55	140	1	Hypothetical protein	Known	Coding
74	ASSR-112	CAGCGTAGAACGAAACAATC	CAAGCTTCTCTTTCTCTCTCTC	(CTT)7	55	210	1	Putative methyltransferase	Known	3'UTR
75	ASSR-113	TAATCTCAGCTTTAACCTCTGC	AGGGTGAAGACGAGACTGTAG	(CTT)7	55	150	1	translation initiation factor if-2	Known	5'UTR
76	ASSR-114	CACCCATTAACTCAGATTTCTC	GGGAAGAAGAAAGGTAAAAAGG	(CAT)7	55	240	1	translation initiation factor if-2	Known	Coding
77	ASSR-115	TTTGATGTTGGTCCTTGTTC	TTGTTAACTCCCTTCACTTCAC	(TCT)7	55	160	1	DEAD-box RNA helicase	Known	3'UTR
78	ASSR-119	ATGACAAAACGACAGCGTAAC	GTTGAGAAAAGAGTGCGTTTAG	(TTC)7	55	120	1	Ferric leghemoglobin reductase-2 precursor	Known	3'UTR
79	ASSR-120	CCCAGAGATTCACATTCATC	GGTAATAACGTGTATTGCAGTG	(CTT)9	55	160	1	Leucine Zipper protein-56	Known	5'UTR
80	ASSR-121	ACCTCTTCAACTGCTCTATTTG	AATGGAGTATAAGATCGAGTGG	(TCT)8	55	180	1	Ethylene responsive transcription factor	Known	3'UTR
81	ASSR-123	CTATCGACAGCAAAATCTCTG	GTGACGACTGTATCTGTGAATC	(TTC)8	55	160	1	Ubiquitin-activating enzyme E1	Known	Coding
82	ASSR-125	GGGCAACCTCAAACTATCAC	ACACAGCTTGGAGCAGTTAG	(CTT)8	55	190	1	Hypothetical protein	Unknown	5'UTR
83	ASSR-128	GACTTAATCATCCCCAAATACC	AACCCAGACAGTATCAAATCTC	(GAA)8	55	140	1	Peroxisomal membrane protein 22 kDa	Known	Coding
84	ASSR-129	TTCTACACTCATCTGGGTCTTC	GACTTCTCCACCAACACAAC	(CTT)9	55	170	1	Ribosomal protein L5 family protein	Known	Coding
85	ASSR-131	AGATTGGAGAGGGTGAGAAC	AAGAGAAGAGAAGAGAAGATCG	(TCT)8	55	170	1	proteasome maturation factor UMP1 family protein	Known	3'UTR
86	ASSR-132	GAACTCCACTTTCTCGATTTC	CCAATAGAATAACTTCGTCCAC	(TCT)8	55	155	1	N-acetyltransferase	Known	3'UTR
87	ASSR-138	GTAAACAGCAAACAGTTCAGAG	CTAGATTCATTTTGGGCCTTAG	(CTT)8	55	160	1	r2r3-myb transcription factor	Known	Coding
88	ASSR-139	GTGGTGTTGTTCTTCAACTTC	TTTTCTGAGTCTGATCCTAAGC	(TCT)7	55	135	1	hypothetical protein	Unknown	Coding
89	ASSR-140	GCTATCTTCAAAATCGCTGTC	GTGTCTGTGAACACAATTACAG	(TCT)8	55	150	1	hypothetical protein	Unknown	Coding
90	ASSR-141	CTCTTCCTTCATCTTCTTTCTC	GAGTGTTTGGGTTTTAAGAGG	(TTC)8	55	160	1	Aspartic proteinase nepenthesin-2	Known	Coding
91	ASSR-142	CGGCAGAGTATAGTGTAAGTAGG	CACCATGAAATACATGAGACAG	(GAA)7	55	180	1	hypothetical protein	Unknown	Coding
92	ASSR-145	GGATCATGGCTACTCATATTTC	AGAAAGAGCATGAAAGGTAGC	(TCT)7	55	130, 350	2	hypothetical protein	Unknown	3'UTR
93	ASSR-146	GATGTTCAATTCAGAGGAACAC	TAAGGAATAAGGATGGAGGTAG	(CACCAT)6	55	150	1	No homology	Unknown	Coding
94	ASSR-148	AACCGATGCTTTCTTCTACTAC	ACTCAACGGTGCTACTCATC	(CAA)7	55	110	1	Ethylene-responsive transcription factor	Known	5'UTR
95	ASSR-149	CCACACAGTTTGAGAAGAATC	GTAGGGGGTAGTGGAGGTAG	(CCT)8	55	155	1	Arbuscular mycorrhiza protein	Known	Coding
96	ASSR-150	CATCCTATTCTTTGAGGTTCTC	GAGAAGGAAGTGTTGGCTTC	(CAT)7	55	170	1	Unknown protein	Unknown	Coding
97	ASSR-153	GAGGCTGTAGAGAGTGATTTTG	ACCACGCTTAGTCTTATTCTTC	(GAG)8	55	150	1	Nucleosome assembly protein(NAP)	Known	Coding
98	ASSR-154	TATGTCTCCATATGTTGAGGTG	AGGTTGGTAAAGTGAATCTGAG	(TTC)7	55	180	1	Dof18	Known	Coding
99	ASSR-155	TGATGGAGGAGATGAAGGAG	ACTCTTCTACCCAACCCTCTAC	(TGGACA)5	55	130	1	Cyclin	Known	Coding
100	ASSR-156	GATTAGCGGCACTTTTATTG	AGACCGCAATTACCTAAATC	(TTA)7	55	120	1	Unknown protein	Unknown	3'UTR
101	ASSR-158	CTCACCAGACACCTAACGTC	GAGAGGGAGAAGAAGAGAATG	(GCT)7	55	210	1	hypothetical protein	Unknown	3'UTR
102	ASSR-160	TTAAAACCTGCAAGACATCC	TCATCCACCTCAACTACTGAC	(GAT)8	55	170	1	DNA polymerase V	Known	Coding
103	ASSR-161	TACATGTAATTGACAGCTGGAG	GAACTCTTTCCACCACCAAC	(TGT)7	55	150	1	chloroplast-targeted copper chaperone	Known	Coding
104	ASSR-162	GCATTGTATGAGAAGCGAAG	CTTACAACACACACCTTTTCAG	(GTGGCT)5	55	130	1	chloroplast-targeted copper chaperone	Known	Coding
105	ASSR-163	TCCTACTTTTTAGCACTTCAGC	CATACACCGCAGAGTGTTATC	(TCA)8	55	210	1	Heat shock protein binding	Known	Coding
106	ASSR-164	ATCGTCACCTTTCTCTTATCTG	AACAGCAGCAACAAGAAGAC	(CAT)7	55	250	1	Unknown protein	Unknown	Coding
107	ASSR-165	GTCAACCTCCCAGTACTCTC	GGTGCATGAGATTGAGGATAG	(CAT)7	55	150	1	No homology	Unknown	Coding
108	ASSR-166	AATCCTCCTCATCCTCATAAAC	ATCATCTCTGAGTAGCAAAACC	(ATG)7	55	150	1	HNH nuclease	Known	Coding
109	ASSR-167	TTCCAGTGACTCATAATGGTG	ATGTACTTAGCCAAGATCAGG	(TGA)7	55	150	1	Salt-tolerance protein	Known	Coding
110	ASSR-168	ACCTCAATTCTGTTGTCTCTTC	GGTTGGAGTTAAGTTCAATGAC	(TCA)9	55	160	1	Heat shock protein	Known	5'UTR
111	ASSR-169	ACATTGCGCACTATTTGTTG	TTATCCCCACTAACAGAATG	(CAT)7	55	160	1	hypothetical protein	Known	3'UTR
112	ASSR-170	CACATTCGACCTCTTTGTTC	GTTTAAGAAAGCTGAGGATGTC	(CAT)9	55	145	1	synapse-associated protein	Known	Coding
113	ASSR-171	AGAAGGCTAGAAGGAGAAGAAG	CATCCTCATCGAAAAGAACTC	(TGA)7	55	170	1	hypothetical protein	Unknown	3'UTR
114	ASSR-172	AGTCCTTTGTACATTGGCATAG	AAGAGGAAGATAAGGAACAGTG	(CAT)9	55	150	1	hypothetical protein	Unknown	Coding
115	ASSR-173	GTCATGTTCCATCCTGTTTTAG	ACGTGATACTAAGCAGTCGTG	(GAT)8	55	170	1	lupus la ribonucleoprotein	Known	3'UTR
116	ASSR-174	CATGTATATAAGGCATCCTTCC	CATGTCATCTCTCTCTTTCTCC	(TTTA)5	55	160	1	Hippocampus abundant transcript 1	Known	Coding
117	ASSR-175	GTCCCCTTCGTATCTAGACTTG	CAAGAGGAGTCCAAAAAGAAAG	(GCA)7	55	250	1	hypothetical protein	Unknown	Coding
118	ASSR-180	CATCCTCCTTTAGAGAGTCATC	TAACTCACAACTTTCTCCCATC	(GTTCAG)5	55	150	1	Remorin	Known	Coding
119	ASSR-181	GACTCTCTCAACGAGATAATCG	TAATAGGGTGATTGAGATAGCC	(TAA)9	55	130	1	bZIP transcription factor bZIP124	Known	Coding
120	ASSR-182	ATCTTCCGTTACCATTACCTC	GCTATTATTAGACCGCACTAGC	(ATT)7	55	220	1	Allene oxide synthase	Known	3'UTR
121	ASSR-184	TAGCGTTGCTGAAGATGAAG	CTACAAAGTTCCAGTCCCTAAC	(ATA)11	55	210	1	No homology	Unknown	5'UTR
122	ASSR-186	TTCGTTATGCTTCGAGAAAG	GTAAACAGCAGAAGCATATCAC	(TAT)7	55	200	1	CONSTANS-like protein 2	Known	3'UTR
123	ASSR-188	AAGCTTCAGCTAGGAGTTAATG	TCGGCTTAAAGAGTTGAATC	(TTA)7	55	170	1	zinc transporter protein	Known	3'UTR
124	ASSR-189	AATCGTAGAGAACAGGAACAAG	GAGAAGAAAGAGGAACAACAAC	(GTT)8	52	150	1	FVE [Pisum sativum]	Known	3'UTR
125	ASSR-190	GAAAATCAGGATCTACCTATGG	GAACTCATCTGTCTGAACTGAG	(CAG)7	55	150	1	hypothetical protein	Unknown	Coding
126	ASSR-192	CTGATGGAGGACCTAAGAAAG	AGCATTGATCCTCTCTCAAAC	(CAA)7	55	160	1	hypothetical protein	Unknown	Coding
127	ASSR-194	AGCAAGAGGAATCAGTTATGAG	AAAGCTTTGAGATGAGTGGAG	(ACA)8	55	200	1	hypothetical protein	Unknown	Coding
128	ASSR-195	ACTATTTGTACTCCTTGGTTGG	AGTTTGCATGATGCTGTATG	(CAA)8	55	130	1	DNA binding protein	Known	Coding
129	ASSR-196	CTGGAATTGTATTCAGAGGAAG	CAATTCCATCACCTTGTCTC	(TGCTTC)5	55	150	1	Derlin-2	Known	Coding
130	ASSR-197	TCATCATCTTCTGTTCACAC	GTTTCTAACTCTGGCACTGG	(CAA)7	55	150	1	hypothetical protein	Unknown	5'UTR
131	ASSR-198	TAGATGATTCTCCAGCCATTTG	TGATGCTACTTCTGGACACTAC	(GGAGCC)5	55	180	1	hypothetical protein	Unknown	Coding
132	ASSR-199	ACTCTCCGAAACAAGTCTCTC	GTGGTGGTGTTCATTTTGAG	(CAG)7	55	150	1	hypothetical protein	Unknown	3'UTR
133	ASSR-203	GACACAAATAGAGGAGAAAAGG	CACACAATAGACTGGATGATTG	(AAGA)6	55	250	1	OTU-like cysteine protease family protein	Known	3'UTR
134	ASSR-204	CCCACTCCTTCTTCCTATATTC	GATACCCTCAAAAGGATAAGC	(TCAT)5	55	170	1	No homology	Unknown	Coding
135	ASSR-205	AGCTGAAGAAAATGAAGCAG	CCAACTAGCTTTCATCATCAG	(ATGAAG)11	55	170	1	Nucleotide binding protein	Known	Coding
136	ASSR-206	GGAAGGGAAAACTTAGAGAGAG	ATATCTTCCCTACGTGTGTGTC	(GTAATA)6	55	150	1	No homology	Unknown	3'UTR
137	ASSR-207	CGGGGATTATATTATTCGACTC	CAACTACTGTGACATTTTCTGG	(ATCT)5	55	190	1	Hypothetical Protein	Unknown	3'UTR
138	ASSR-209	AAAAGACACAGCAGAAGAGAAG	AATAGAGAAAGACCTGCAACTG	(GTTT)5	55	180	1	Hypothetical Protein	Unknown	5'UTR
139	ASSR-210	ATGAGGTGAGGAACTGTCATAG	ATAACTGGTTCCAGAACAGAAG	(TCAGGC)5	55	180	1	HB2 homeodomain protein	Known	Coding
140	ASSR-211	TCTTCTCCTTGTTCTCATTCTC	TTCTCCATTTCTGTACCTCTTC	(GGAGAA)6	55	185	1	N-acetylglucosamine kinase	Known	5'UTR
141	ASSR-212	CTTATTCTTTCTTCGGTTCCTC	GAAGAGTATTCCACCTAAAACC	(AAAT)5	52	150	1	phosphatidic acid phosphatase family protein	Known	Coding
142	ASSR-213	GTTGAGTGATTCCGATGATG	GAAAACTCATCCACAATCTCC	(AGG)7	55	150	1	Mitogen-activated protein kinase 1	Known	Coding
143	ASSR-215	CTCTCCTCAAACTCCAAAGTC	CAGAGGCGCTTAGGAAAGAG	(TCTT)4	55	110	1	Ubiquitin-conjugating enzyme e2S	Known	5'UTR
144	ASSR-216	CCTCTCACTCTTTCTCTGTCTC	AGAGGATGACATTTTGGGTAG	(ATCA)4	55	180	1	YABBY1 protein	Known	5'UTR
145	ASSR-217	AGTTCGTCAACATGGAGGTC	CAGTGCATGCAAAGTGATAG	(TTAA)5	55	300	1	Developmental protein	Known	3'UTR
146	ASSR-218	ACCCATCATGTGTATATCGAG	CACTTGTGTAAACCATTGTCAC	(TCTCT)6	55	130	1	Peptidase C50	Known	5'UTR
147	ASSR-219	GACTGAGGGAATCTATTTAGAGG	ATTGCCATCTCTCTTTCTCTC	(AAACC)5	55	140	1	C2 domain-containing protein	Known	5'UTR
148	ASSR-220	AGAGAATTGAGGGGAAAAAG	AGATGCAGCAAAGAACAATC	(GAC)7	55	150	1	phosphatidylcholine transfer protein	Known	Coding
149	ASSR-221	TGGAGGACTCTAACTTTTTCC	CTCTAAACCTAAACCCCAAATC	(TCG)8	55	165	1	Hypothetical Protein	Unknown	Coding
150	ASSR-223	GCCTTACTCATCCATAATTGTC	GGCCTAAACTCAGATAACCAC	(AAAG)5	55	180	1	Metalloendopeptidase	Known	3'UTR
151	ASSR-224	CCCTTCCTTATGTAGTTCACTC	GACTCTTCACTCTTCACTCTCC	(CGT)8	55	270	1	Napin-type 2S albumin 3	Known	Coding
152	ASSR-225	AACCTTGTGCGGTTTTCTTC	GATTCATTAGCTTCCAGTTCC	(TCTGCT)5	52	150	1	Hypothetical Protein	Unknown	Coding
153	ASSR-226	AATACCTCCAAAGTCCTAAC	TCTCGATATTAGGAAAGAGAGG	(ATAAAA)5	55	150	1	ATP-dependent RNA helicase	Known	5'UTR
154	ASSR-228	TAGAGGAGGTGAAAAAGGATAG	TTTACTTTACCCGTACCCTTAC	(CTAAGG)5	55	140	1	No homology	Unknown	5'UTR
155	ASSR-229	ATAGTGGGACAGTAGAAAATCC	CAACTCATCTCTTGGTTCTCC	(TAAGGG)5	55	160	1	No homology	Unknown	3'UTR
156	ASSR-230	CGAAGAACTCGTTGTTTCTAAC	GTGACCTCTGAAGTTTCCTC	(GAGCAT)9	55	170	1	Hypothetical Protein	Unknown	Coding
157	ASSR-231	AGCGAAGATGTTGATGAGAG	TGATACAGAAGAGTGGAGAGTG	(CTCTTC)5	55	150	1	mRNA capping enzyme family protein	Known	3'UTR
158	ASSR-232	CATTTTCTAGGGAGCTATGTTG	GGTTGCAGTTGAAAAGAGAC	(TTTA)6	55	200	1	Heterogeneous nuclear ribonucleoprotein A1	Known	3'UTR
159	ASSR-233	AGAACTGAACCGAATCATACAG	CAACTCCCAAAAGCAAATTC	(ATAA)5	55	150	1	Staurosporin and temperature sensitive 3-like b (STT3B)	Known	3'UTR
160	ASSR-234	GTACAGACATCAGGCACGAG	ACATGGTGCTTGATTAGCTATG	(TTTA)5	55	190	1	Protein phosphatase 2c	Known	Coding
161	ASSR-235	GGAAGGAAACTTGTATGCAC	GGTGAGCTAAACATCAAGTGAG	(CATGAA)5	55	140	1	transcription factor EIL1	Known	Coding
162	ASSR-236	GAAAATGGAACTTGAACTCCTC	GTACTGCAGGGAAAAAGAAG	(ACTAGC)10	55	230	1	Chloroplast targeted copper chaperone	Known	Coding
163	ASSR-237	GAAGAGAAGAAGGAGAAGGAAG	TACCGTGGTGGATTGTAGTAG	(GGTGAA)7	55	180	1	Metal ion binding protein	Known	Coding
164	ASSR-239	CAAGTGGTCCAAATGCTAAC	GGTTGATGTTCAGATTCTTCAG	(CCCACT)6	55	210	1	WRKY transcription factor	Known	Coding
165	ASSR-240	GGATTGAATCTTGGTCAGAG	AGGTCAAACTGTCAATGCTATC	(AGTG)6	55	140	1	Phytochelatin synthases	Known	3'UTR
166	ASSR-241	CCTGAACTTAGGGACGTATTTC	AAGGAGAGACAAAGGAGAGAAG	(GCA)7	55	160	1	Eukaryotic initiation factor3	Known	5'UTR
167	ASSR-242	GGGATTGAGACTTGAGAGAAG	GCTTTATTCAACGCATTGTC	(GGA)8	55	150	1	Glucose 6-phosphate dehydrogenase	Known	3'UTR
168	ASSR-245	GTGGGCACTAGAATTGATTG	AGAGTCCAGAAAACCTCACTC	(GCA)7	55	130	1	Hypothetical protein	Unknown	Coding
169	ASSR-247	ACTACAACGAAAACGACGAC	AGAACCTCTCTCTCGTCCAC	(CACCAA)6	55	180	1	Zinc Finger Protein	Known	Coding
170	ASSR-249	AGTCTCCTGAGAACAACAACTC	GTTCTTGGAAGAAGCAGAATAG	(TCAGGT)5	55	125	1	Auxin-responsive protein IAA27	Known	Coding
171	ASSR-250	AGAGAGAGGTAAAGGTGCTTC	GAATGTTCTGTCCTTGACTTG	(GAGATT)5	55	200	1	f-box family protein	Known	Coding
172	ASSR-251	TAAGGAACTCCTTCAATCCTAC	CAGTTGTCTCTCTCTTCCTTTC	(TTTGAG)5	55	170	1	Hypothetical protein	Unknown	Coding
173	ASSR-253	CTTATCCATAACAGCAGCAAC	TTTCGATACCTCTTCCTCTTAC	(CCCAAG)6	55	150	1	Heme oxygenase 2	Known	Coding
174	ASSR-254	AATCAACGACAACTGCTAGTG	TATAAAGAGAGAGACGGAATGC	(AGATTG)6	55	150	1	plastid 3-keto-acyl-ACP synthase II-A	Known	3'UTR
175	ASSR-255	CTCTGAACTTCCACTTGAGAC	CGGAGGTAAGACTAGAGAGTTC	(TCTCGT)5	55	150, 300	2	Hypothetical protein	Unknown	Coding
176	ASSR-256	GTAGAGAGAGAAGGAGGGATTC	AATCCGATAGCCATAGTAACTC	(CCAGAA)5	55	150	1	Methyltransferase	Known	Coding
177	ASSR-257	GAAACGTAGGAGTTGGTAAAAG	GTTTTTCAGTTGCACCAAAC	(CTGAGG)6	55	180	1	WRKY transcription factor	Known	Coding
178	ASSR-258	AGAGGTCTTGACTTGACTCTTG	TATTGTTTGGAGTTGTGACG	(CCATA)5	55	140	1	hypothetical protein	Unknown	5'UTR
179	ASSR-259	CATGCCATTCATCAATTCTC	AATCTCAGCCTCGCTTTTTC	(TATG)5	55	170	1	Phosphoribulokinase	Known	3'UTR
180	ASSR-261	ATATCCTCCCTCAAGTCACC	CTTGTTGAGGGTAGGTTTTG	(GTGA)5	52	170	1	Eukaryotic translation initiation factor 5A2	Known	5'UTR
181	ASSR-263	CTGCTTTTGAACTTAGAGAGTG	AAAGCAAATGACTACAGAGTCC	(TATG)5	52	150	1	hypothetical protein	Unknown	3'UTR
182	ASSR-264	CAGGTCCAGATCGGTATTAG	AGAGACGATGAAGTTGAAGAAC	(GAAGGA)5	52	140	1	hypothetical protein	Unknown	Coding
183	ASSR-266	AGAGCAAGAGACGGAAAAAG	GAAGAAGAAGAATCCATGGTC	(CTGTGG)5	55	150	1	G protein beta subunit	Known	5'UTR
184	ASSR-268	GATGTTTATCTCTGCCTGAATC	ACACTCTCTCCGTCAATGAG	(CTGGGC)5	52	150	1	ankyrin repeat-containing protein	Known	Coding
185	ASSR-269	TCCACAGAGTTATCACTAGCAC	GTTAACCCCGAATGTGAGTAG	(AATCAG)5	56	150	1	ARO1-like protein 1	Known	5'UTR
186	ASSR-270	ATCTGAAAGAAGAAGGCCAAC	TTAAAGGCAGAGAAGAATCG	(CCCTAA)5	55	170	1	Uroporphyrinogen decarboxylase	Known	3'UTR
187	ASSR-271	CCGATCTGATTACGAGATTTAC	CTTCATCAGAACGAGAGGAC	(AATT)5	55	160	1	Oxidoreductase	Known	5'UTR
188	ASSR-273	ATCTCCTCTATGAAGAAGTTGG	GCTGGATGCGTTTATTTAAG	(CCAA)6	55	150	1	hypothetical protein	Unknown	5'UTR
189	ASSR-274	ACTCTTGTACCCTCTCGATTC	GGAGGGTTTCTCTATCCATTAG	(GAACA)5	55	140	1	hypothetical protein	Unknown	Coding
190	ASSR-275	GCAAGAATGTTCAACTGTACC	GTTTTGGATTACAGAAGCTGAG	(TAAT)5	55	130	1	MYB transcription factor MYB48	Known	5'UTR
191	ASSR-276	GTAGGGTTCTGCAATACGAC	GTCAAGATCAGAGCCTTTCTC	(GAG)7	55	150	1	Octicosapeptide	Known	Coding
192	ASSR-277	GGAAATACAAATAGCGTAGTGG	CAGCCTAGAAACTTAACACGAG	(TCCTGT)5	55	130	1	YT521-B-like protein	Known	3'UTR
193	ASSR-278	CTTTGGAGTTTCCTTCTTCTC	TTCTTCAGTATCTGATCCACAG	(CCAACT)6	55	140	1	Methyltransferase	Known	Coding
194	ASSR-279	GAGAGGGGTTTGAATTCTTG	GTTAACAGCAATTCAGTGGTC	(ACAGGA)7	55	190, 400	2	Senescence-inducible chloroplast stay-green protein 1	Known	5'UTR
195	ASSR-280	GTTCTTGAGACCACTGAATTG	AAGAAGAGGGTAAGCAAGAAAG	(TGGCAT)5	55	170	1	Senescene-inducible chloroplast stay-green protein	Known	Coding
196	ASSR-281	TACTCTGACCTTCATCTCATGC	GTAGAGAGTTTGGTGAAAGGAG	(CAAATG)6	55	220	1	Basic helix-loop-helix (bHLH) protein family	Known	3'UTR
197	ASSR-282	AAAGAGGTGGAGAGAGTGAAC	GATCTGAATGCTCTCAAAACTC	(AACAGT)7	55	150	1	hypothetical protein	Unknown	Coding
198	ASSR-284	TCATCATCTTCGTCATCATC	CGGTGGCTATGATATGTTTG	(TCA)22	55	170	1	No homology	Unknown	Coding
199	ASSR-285	CGCGGATTAAACTTGACTATC	CATCTCATAAGCCACAACATC	(AATAA)5	55	140	1	No homology	Unknown	Coding
200	ASSR-286	TAGTGTGATCTGTGAAGTGTGC	GCTCTTCTCTGGACAGATTTTC	(TGTTCA)5	55	160	1	No homology	Unknown	Coding
201	ASSR-287	GATGTTCAATTCAGAGGAACAC	TAAGGAATAAGGATGGAGGTAG	(CACCAT)6	55	150	1	No homology	Unknown	Coding
202	ASSR-289	AGAAAGAAAGGTGGAGAGTGG	CTCTTCCTCTTCTGTTTCCTC	(GAGGGT)5	52	150	1	No homology	Unknown	Coding
203	ASSR-291	AAGCTTCAGCTAGGAGTTAATG	TCGGCTTAAAGAGTTGAATC	(TTA)7	55	170	1	zinc/iron transporter	Known	Coding
204	ASSR-292	ACGTGATACTAAGCAGTCGTG	GTCATGTTCCATCCTGTTTTAG	(CAT)8	55	170	1	Unknown protein	Unknown	Coding
205	ASSR-293	GTTATGGGCTCTACATGAAAAC	CAGAAGGGTACAACTACAATGG	(AGA)7	55	130	1	KDPG and KHG aldolase	Known	Coding
206	ASSR-294	CAAATAGATCAGCCTCAGACTC	GAACTATTCTCAATGGGAAGG	(TAT)10	55	160	1	Hypothetical protein	Unknown	Coding
207	ASSR-295	AATAGGTTCCAGAATGAAGC	AAGGCCTAGCTGATGTATTG	(ATA)8	55	140	1	No homology	Unknown	Coding
208	ASSR-297	GATCTCCTCCCTCTCCTTTC	CAAGAGGAGTTGAGATACGAAG	(GCCACC)5	55	180	1	Chaperone protein (dna JI)	Known	3'UTR
209	ASSR-300	CTCTTGATGGGAAGTTGTTG	CTTCTTCTGAGTCTGGATTTTC	(GAA)7	55	165	1	Unknown protein	Unknown	Coding
210	ASSR-302	GATACACACTGCACAGAAACAC	TAAGAGAGAGTTGAGTCCTTGC	(CCTCA)5	55	180, 200	2	Basic helix-loop-helix (bHLH) protein family	Known	Coding
211	ASSR-303	TAGTGAAACAACTGAGGACAAG	CCTTCACAAACCATTACATCC	(TTCT)5	55	180	1	No homology	Unknown	Coding
212	ASSR-304	ACTCAACGGTGCTACTCATC	AACCGATGCTTTCTTCTACTAC	(GTT)7	55	110	1	Ethylene responsive transcription factor	Known	3'UTR
213	ASSR-305	AAAGTAAGCCCTAAAGAGAAGC	GAGGTCGCGATCTTCTAAAC	(GAGAA)5	55	140	1	UBX domain-containing protein	Known	3'UTR
214	ASSR-308	ACAAACACCCTCTTCCTATTTC	GGAGGAGAGCAATACTTTAGTG	(TC)10	55	150	1	serine/threonine protein kinase	Known	3'UTR
215	ASSR-310	GTTAAAACCTCCCTTTCACAC	AAGGCGTAGATGAGAGACTTC	(AG)10	55	150	1	No homology	Unknown	Coding
216	ASSR-311	GAAGTTACTCTTCGGAAACAAC	GAACCCTTTTCTATCCATCTC	(ACATCG)6	55	180	1	Pentatricopeptide (PPR) protein	Known	Coding
217	ASSR-312	ATTGAGTTGGGGAGTTTCTAC	CCACATGTTGAGTCTTGTTTC	(AAG)7	55	160	1	Hypothetical protein	Unknown	Coding
218	ASSR-313	GAATGCTTCAAACTCCAAAC	AACAATAGAGCAGGATCTAAGC	(CT)10	55	130	1	No homology	Unknown	Coding
219	ASSR-316	ATGACAGATGAAGGTCACAGAC	TGAAGTGGTTCAACTGTGAG	(ATAAA)5	55	200	1	No homology	Unknown	Coding
220	ASSR-317	AATCAGTGACAGTGAGGAAAAG	ACGTAACCTCCTCCTCGTTTAC	(GAGCAT)9	55	150	1	hypothetical protein	Unknown	Coding
221	ASSR-321	TAGCATAAGCAAAGCAAACC	GTACACACACAAGCTAGCAAAC	(AGCAC)5	55	180	1	No homology	Unknown	Coding
222	ASSR-323	CTCTCCATATTCTCTTTGATCC	GAACCTTCTCTTTCTCATTCTG	(CAT)7	52	150	1	No homology	Unknown	Coding
223	ASSR-324	CATCCTATTCTTTGAGGTTCTC	GAGAAGGAAGTGTTGGCTTC	(CAT)7	55	170	1	No homology	Unknown	Coding
224	ASSR-325	CTTTGGGAAGATAACAAAGGTC	CTCTCATGCTTCAAACTTCAC	(AGTGAG)7	55	150	1	Cl-channel clc-7	Known	3'UTR
225	ASSR-327	CATTCTTCAACTTAGCTTCTGG	ACTCAACTCTCAACTTCAAACC	(TCT)7	55	180	1	No homology	Unknown	Coding
226	ASSR-328	CATTTTCTAGGGAGCTATGTTG	GGTTGCAGTTGAAAAGAGAC	(TTTA)8	55	190	1	No homology	Unknown	Coding
227	ASSR-331	TAAGACAAAACTCCCACTATCC	CTTCTTACGTATTTGCCACTG	(AACAA)5	55	150	1	No homology	Unknown	Coding
228	ASSR-332	GTCACCGTCTCTACAAATTTTC	TACGAGATGAGATCGAAAAGC	(TTAT)5	55	160	1	No homology	Unknown	Coding
229	ASSR-335	GCTGTAAATAGATTGGTACTGC	CTGCTTTCTCTCATTTTCTCAG	(TTTA)5	55	150	1	No homology	Unknown	Coding
230	ASSR-336	TCAACAAGCTGTTAGCTAGAAC	GCTCTCCATATTGCTTCTAATC	(TC)12	55	160	1	No homology	Unknown	Coding
231	ASSR-338	GTATGGTCTGGTAAAGGTTCAG	CGTCAGCAGTACCATCTAAAG	(CCA)7	50	130	1	No homology	Unknown	Coding
232	ASSR-339	TACTGTACTGGACCTAATGCTC	GGACAAACTTAACCACTAAGAC	(TTTTC)5	52	150	1	No homology	Unknown	3'UTR
233	ASSR-340	AGAGGAGTGACAGTGTGCAG	GAGAAGAAACGATAGAACGAAG	(GGAGAA)5	55	150	1	Minichromosome maintenance protein( MCM)	Known	Coding
234	ASSR-341	CCTTCTCCTTCCTTCAACTAAC	GTGGATGATGAATTAACCTACG	(TC)10	55	140	1	No homology	Unknown	Coding
235	ASSR-342	CAAGTGGTCCAAATGCTAAC	ATTCTTCAGCGTGTTCCTAC	(CCCACT)6	55	190	1	hypothetical protein	Unknown	Coding
236	ASSR-348	AGGTAAGTCCTCGATGTCAC	TTCCACTCGTTCTTTCTCTG	(GAA)8	55	150	1	hypothetical protein	Unknown	Coding
237	ASSR-349	ATTCTTTGCTGTTCACTCACTC	ATAGAGTCGAGGGTGGTTAAG	(AG)10	55	160, 200	2	COP1-Interacting ProteinI 7 (CIP7)	Known	5'UTR
238	ASSR-350	TTGTACATTGGCATAGCTACAG	AAGAGGAAGATAAGGAACAGTG	(CAT)9	55	150	1	No homology	Unknown	Coding
239	ASSR-352	CACAAACCTGTAACTTGATCC	GTGACGAGGATATACAAATTCC	(TTTAA)5	55	130	1	Major intrinsic protein	Known	Coding
240	ASSR-354	GTCGTGTGTATATCGTGCTAAC	TGTTGTTGTGCTTGTTGTTG	(CTA)10	55	250	1	No homology	Unknown	Coding
241	ASSR-356	GAAGTTGTGGGTTTCTCTCTC	CTCACTCTCCCTTCGTTTATAG	(GA)12	55	150, 200	2	Nucleic acid binding protein	Known	Coding
242	ASSR-357	TTGAACTCGGAGATCTGTTC	ATCCGTCTACATTCAACACAC	(GA)11	55	150	1	Calmodulin	Known	Coding
243	ASSR-358	ATAGAGAGAAGAGCATTCATCC	GAACCAGACCGAAGCAAAAC	(GCG)8	50	120	1	hypothetical protein	Unknown	Coding
244	ASSR-359	GTCTGCAAAAACAACAATCG	CCTTGTTTTGGCTACCAGAC	(GA)12	55	130	1	hypothetical protein	Unknown	3'UTR
245	ASSR-362	GTGTTTGAGCTTTGAAGAGTG	GGACAGACTCAAGAACCAATAG	(AG)13	55	140	1	No homology	Unknown	Coding
246	ASSR-363	GGGAGAAGTATAAGGAGAAATG	TCACCCTTTGATAATGTTCC	(GCATCA)5	55	190	1	unknown Protein	Unknown	3'UTR
247	ASSR-364	GGAGTTATTGTTGCTTCTCATC	CACCTAACTCCTAAGCTCTCAC	(TTAT)5	55	130	1	No homology	Unknown	Coding
248	ASSR-365	CACACTCTATGCTTTGTTTCC	GAAAAGAAGAGAAGGATGAAGG	(CAC)7	55	160	1	No homology	Unknown	Coding
249	ASSR-366	CTCTGCAACTCGCTCATTTC	ACGTGATGGAGAAGATCCAAC	(CGT)8	55	140	1	Conglutin	Known	Coding
250	ASSR-370	GTTTGAGCGATTCTACTGTTG	TTTCTTGGATTGTCCTTCAC	(TTAT)5	55	140	1	No homology	Unknown	Coding
251	ASSR-371	TGAGATTTAAGGTTGTCTCCTC	AACGAGTATAACTCACCCTCAC	(GAGAGT)5	55	170	1	No homology	Unknown	3'UTR
252	ASSR-372	GATGTTCAATTCAGAGGAACAC	TAAGGAATAAGGATGGAGGTAG	(CACCAT)6	55	150	1	No homology	Unknown	Coding
253	ASSR-373	GATGCTCTATTTGATCTCTTGC	CATATTATAACAGTCGCTGTCC	(ATA)7	55	160	1	No homology	Unknown	3'UTR
254	ASSR-374	AATATCGCTTAGCCAACGTC	TTTCTACTTTCTGATCCACCAC	(AAC)7	55	160	1	NAC domain protein	Known	Coding
255	ASSR-375	CAAGTGGTCCAAATGCTAAC	GTTGATGTTCAGATTCTTCAGC	(CCCACT)6	55	200	1	No homology	Unknown	Coding
256	ASSR-376	GCTACTCTTTCCCTGAGTAGTG	CTAACTCACCTACAATCTTCACC	(AAG)7	55	150	1	unknown protein	Unknown	Coding
257	ASSR-377	TCAGAAGTTCTCTCTCATTTCC	TTTATCCTCTGTGACATTCC	(TAAA)5	55	170	1	No homology	Unknown	Coding
258	ASSR-379	ACAGATTCGTCTGAACCTAGAC	TTCTATTCTCTCTGTCCCTCTC	(TTCATG)5	55	140	1	unknown Protein	Unknown	Coding
259	ASSR-380	GTACATTGTCTGGTCTTTTGG	TAGCTCAGAAGCTTTTTACTCC	(TTTC)5	55	170	1	No homology	Unknown	Coding
260	ASSR-381	GTCATGTTCCATCCTGTTTTAG	ACGTGATACTAAGCAGTCGTG	(GAT)8	55	170	1	unknown Protein	Unknown	Coding
261	ASSR-382	ACAAACCCATATATAGCAGCTC	GTTGACTCCACATGGTACTTG	(TTC)8	55	150	1	nucleotide binding	Known	Coding
262	ASSR-383	GTGGAGGAATCTGATAATGATG	GAACTTTCTCCACCATTGAG	(GAT)7	55	160	1	No homology	Unknown	Coding
263	ASSR-386	GGTACTAGTAGAGGACAATCTAACG	TTATCTTCCTCCAATGTGAACC	(GAA)7	55	190	1	DNA binding protein	Known	Coding
264	ASSR-388	GAGGAGTATTCAGAAGAGCTTG	CCGACTCGTAACTATTCCAC	(AAG)7	55	150	1	protein kinase family protein	Known	3'UTR
265	ASSR-389	GATTTGCAGTTTGCGATTTC	GGCCCTCTAATATCCTATCTTG	(TTTA)4	55	250	1	No homology	Unknown	Coding
266	ASSR-390	GCAGAAAGAAGAGGAGAGAAG	GCATTGTTTCTGAGGAATCTC	(GAGCAA)6	55	190	1	hypothetical protein	Unknown	3'UTR
267	ASSR-391	TGTAAGATGGGAAGTAGAGAGG	GTAAGTGATGTGAAGGTATTGC	(CAGCAA)5	55	160	1	No homology	Unknown	Coding
268	ASSR-393	CCTAAGGCATGTAATTAGTACACC	GATCATACATGCAACTTCACTC	(TC)11	55	150	1	No homology	Unknown	Coding
269	ASSR-396	CCTTGTAGTTGACACTTCTTTG	ACCATGTAGGGATCATTGTG	(TAAA)5	55	130	1	No homology	Unknown	Coding
270	ASSR-397	TCTTCCCATCAGTGTGTCTAC	CCCAGCCAAAAGATATTAGAAG	(CTTTT)5	55	190	1	No homology	Unknown	Coding
271	ASSR-398	GATACCCTCAAAAGGATAAGC	CCCACTCCTTCTTCCTATATTC	(ATGA)5	55	170	1	No homology	Unknown	Coding
272	ASSR-400	AGCGAAGATGTTGATGAGAG	TGATACAGAAGAGTGGAGAGTG	(CTCTTC)5	55	150	1	mRNA capping enzyme family protein	Known	Coding
273	ASSR-404	AAGTGATTTCGCTGATGTTG	CACCAACTCCTTCACACTTC	(TTC)8	55	150	1	No homology	Unknown	Coding
274	ASSR-405	AGAGAATTGAGGGGAAAAAG	AGATGCAGCAAAGAACAATC	(GAC)7	55	150, 400	2	No homology	Unknown	Coding
275	ASSR-406	CTCCACCACTTCTTCTTCAG	ATAGGGTTTGTCTTGTGTTCTC	(CAAATT)5	55	170	1	Hypothetical protein	Unknown	Coding
276	ASSR-408	AGATGACTAAACAATCGAGGAC	CTGAACTGCTTTTTACGTATGC	(CAC)6	55	190, 210	2	Nuclic acid binding protein	Known	3'UTR
277	ASSR-410	AAAGGAGAAGGGTACATTACAG	ACGTACTCCTTCGGAATAGAC	(AG)9	55	170	1	Anthocyanidin synthase	Known	5'UTR
278	ASSR-411	TTCAGTTCCGTTTTGTGTTG	CCATCACTCCTTTACTCTTTTC	(AG)9	55	160	1	Sigma-54 factor	Known	5'UTR
279	ASSR-416	CTAAATACATGGACACTGATGC	CCACAAAACCAAGAGTAATAGG	(TGA)6	55	210	1	Zinc finger (MYND type) family protein	Known	Coding
280	ASSR-417	GTGATGTGTGTTTATCTTACGC	GAAGAATAATGGTAAGGACTCG	(ATT)6	55	250	1	Heat stock protein 40	Known	3'UTR
281	ASSR-418	CATAATGAGGTGAAGGAGGAG	GAGAGGTTTTCTGTCTTCTCAG	(AAG)6	55	250	1	Translation initiation factor eIF-2 beta chain	Known	Coding
282	ASSR-421	ATGAACCATTCTCAAGCAAG	CTATTGCTACTTGGGAAGAAAC	(CAA)6	55	200	1	Nucleotide binding protein	Known	Coding
283	ASSR-424	GATGTACTTGAAGAGGTAGTCG	CCTTTCTCGTCCTATTCAAC	(AAG)6	55	200	1	GTP binding 2	Known	3'UTR
284	ASSR-427	ATAAACAAAGAGTCCCACGTTC	AAGGAAGAGAGAAGCTAAGAGC	(CT)9	55	170	1	Translocon-associated protein	Known	5'UTR
285	ASSR-428	AGGAGAAGTCTAAGGCCAAG	GCCTTTTCTACAATCTTGAGG	(CGA)6	55	200	1	Cellular nucleic acid binding protein	Known	5'UTR
286	ASSR-429	GGGGAATCTTAACAAACTCAAC	TTCAGAGAGAGAGAGAAAGTGG	(TC)9	55	140	1	ptm1, putative	Known	5'UTR
287	ASSR-432	TGGACCAGAACCTATATTAACC	GACATAGGAAAAACCAACCTC	(AGC)6	55	250	1	abhydrolase domain	Known	Coding
288	ASSR-450	GAATTAGGAGGTCGTTAACTTG	TTTCTTCAGAGACCTCTTCATC	(AG)9	55	190	1	Hydroxyproline-rich glycoprotein family	Known	5'UTR
289	ASSR-455	CTCAGCAACTACTACTAATCCATAG	CTGTTTTTATGAGCTGGTAGAC	(CT)9	55	250	1	GRAS family transcriptionfactor	Known	5'UTR
290	ASSR-459	AAGGAGAATAATCCCCATTG	AACCCTTTCTAGCAAGTAAACC	(TC)9	55	250	1	26S proteasome regulatory subunit	Known	3'UTR
291	ASSR-460	AATGGAAGATCTCCGAGAAG	CACTCACTTGCAGCAACATC	(AG)9	55	200	1	Unknown	Unknown	3'UTR
292	ASSR-461	AAGCAGTGATAGAGAAGACCAC	ACTTCAACGCTAAATCATCG	(TC)9	55	180	1	Sterile alpha motif	Known	3'UTR
293	ASSR-464	AGGGACAAAGACAGTAAAAGAG	AAACTGTGAGCGATAAGAGC	(AG)9	55	180	1	Unknown	Unknown	3'UTR
294	ASSR-471	GCAAATAACCAAGAACAGACTC	GCTTCCAGAAACTTCTACCTC	(TC)9	55	210	1	r3h domain containg protein	Known	3'UTR
295	ASSR-475	ACTCTGTGTTGGGTTCAGAG	GTCTCCTCACCTTTTCTTGTG	(CT)9	55	190	1	Unknown	Unknown	3'UTR
296	ASSR-477	TGCACTCCTATAAGAGAAACTG	AAAGCTTGTATCTAGCCTCAAC	(GA)9	55	250	1	Unknown	Unknown	5'UTR
297	ASSR-480	CATAACAGCACGAATGATTCTC	CATTCAGTTTCACTTCACTCAC	(ATT)6	55	190	1	Unknown	Unknown	3'UTR
298	ASSR-481	GGAATCATCTCTTACTTTCACC	AGTTCATGCCCTAGAGAAGAG	(AG)9	55	230	1	Unknown	Unknown	5'UTR
299	ASSR-484	CCTTGGTCAGAATTCAACAC	GGTTATGGGAATGTGATTTG	(TC)9	55	220	1	CAAX amino terminal protease family	Known	5'UTR
300	ASSR-487	TTTCTTTGTCTTCTACGCTCTC	CTACCTATTGGAGAAAACAGTG	(TC)9	55	200	1	Unknown	Unknown	5'UTR
301	ASSR-489	TGGCTTCTTTATCCTAGTTGAG	GCTACTGCTTGAAGTTGAAATC	(CT)9	55	250	1	Unknown	Unknown	3'UTR
302	ASSR-491	GGCCTCATTGATAGAACTTTTC	GTGTTTCCGTTTTGGAGTTC	(GA)9	55	210	1	ER lumen protein retaining receptor	Known	3'UTR
303	ASSR-493	AGCACATCACAGTGAGTAACAC	CTTGTGAAGAATCTGAAGTGG	(GA)9	55	230	1	Unknown	Unknown	5'UTR
304	ASSR-495	GTCTCCCCAACTAGAGTGAAG	CTTTAAAGTCCTGGAAAGACC	(CT)9	55	200	1	Ketanin p60 ATPase-containing subunit	Known	5'UTR
305	ASSR-496	CTCCATGAACGAATCAGAAC	CATGAAACCAAGAGAGAACTTG	(CT)9	55	190	1	Sterol-C5(6) -desaturase homolog	Known	3'UTR
306	ASSR-498	GACTTCTTCATTTCCTTCTCTG	GGGGAGATTCACTTTTAGTTG	(AG)9	55	110	1	Translocation protein sec62	Known	3'UTR
307	ASSR-499	ACTTGTGATGAGGTGTTAACTG	GAAGCTTCTGAACTGTGCTC	(CT)9	55	250	1	RNA dependent RNA Polymerase	Known	5'UTR
308	ASSR-507	GGGGTATTCTAATCTCTGTTTC	GAAGTTGTTGGAAGTGTGAATC	(AG)9	55	200	1	Putative RING finger protein	Known	Coding
309	ASSR-508	TCTGTCGTACCTAGCCATTC	GGGTTTACTCTTGAGCGAAG	(AG)9	55	110	1	Proteasome like protein	Known	3'UTR
310	ASSR-511	AAGGCGAGTACGATGATAAAC	GATTCGTGTGAAACTCATCTC	(AG)9	55	250	1	Major intrinsic protein	Known	3'UTR
311	ASSR-516	GAAGGTAGAAATAGGAAAGCAC	AGTGATAATCGAAAGGAGAGTG	(TC)9	55	200	1	ATCPISCA (Chloroplast localized ISCA like protein	Known	5'UTR
312	ASSR-518	AGTGTGTGTTGTTTCTCTCTTG	TGACGTTGTTGGGATAGTAAG	(AG)9	55	250	1	ANGUSTIFOLIA 3	Known	5'UTR
313	ASSR-520	CGTTAAGAGAAGTGAAGAAAGG	GTGCAGATGTCATGTATTTAGC	(CT)9	55	210	1	Unknown	Unknown	3'UTR
314	ASSR-522	TAAGGAAGGGATATACATGTGC	GACAAGGCAAAGAGATAAAGAC	(AG)9	55	230	1	N3 like protein	Known	3'UTR
315	ASSR-525	AAGACGAAGGCTATGAGATG	TAAAAGCAGTGAAGTGAGAGAG	(AG)9	55	150	1	Fiber protein fb34	Known	Coding
316	ASSR-526	ATCAGGCCTTATTATCAGAGTC	TTTGTACTATTGGGCACACTC	(TC)9	55	150	1	Fiber protein fb34	Known	Coding
317	ASSR-527	GTTCTCAATTCTCTTCAACTCC	GACTCACCAAAATATTCACACC	(TC)9	55	150	1	Transcription factor	Known	3'UTR
318	ASSR-530	GTCTGTTAGCTTAGGGGTTTAG	GTCAGTGAGTTTGTCCAACG	(TGG)6	55	140	1	Unknown	Unknown	5'UTR
319	ASSR-534	GGGGGACGATTACAGATTAC	GAGGATTGAAGCTACGAAATAG	(TC)9	55	200	1	No homology	Unknown	Coding
320	ASSR-535	CTTACTTCTATTATGCCTGCTG	GGTGATTTTGGAGTTTGACTAC	(AG)9	55	190	1	No homology	Unknown	Coding
321	ASSR-538	CTTTCTCAGACCCATTAGAGG	ATAATAGAAGATGGGGTGGTG	(TC)9	55	150	1	MYB transcription factor MYB34	Known	5'UTR
322	ASSR-545	GGGGTACAAAAGAAAGAAGAG	CAGCAGTTCTGCTACATATCC	(TC)9	55	170	1	Putative KH-domain containing protein	Known	5'UTR
323	ASSR-547	CCAACACAGTAACTCTCTCTCTC	GTAGTAAGCCCCAATTCATAAG	(CAC)6	55	180	1	No homology	Unknown	Coding
324	ASSR-557	ATAACCCACTTCCCTCTTTC	CATCATCTTCTTCTTCTTCTCC	(AG)9	55	160	1	Domain protein	Known	Coding
325	ASSR-560	TCTTCTTCTTCCTCTTCTTCAC	CACTCAAGAGAAAGATGGAAAC	(CT)9	55	210	1	unknown	Unknown	Coding
326	ASSR-583	AGTCCAATACCCAGTTGAATC	TCTCTTTAGATGGGTATGCAAG	(TTC)6	55	190	1	Zinc finger family protein	Known	Coding
327	ASSR-587	ACAACAACAGCAATACATGG	ATCGGATAGTAGTTCATGGAAG	(AC)9	55	200	1	No homology	Unknown	Coding
328	ASSR-592	CAGGAGGCAATTCTATTTCAC	AGAGCAACAAAAACCACCAC	(GTG)6	55	150	1	NAC Domain protein	Known	3'UTR
329	ASSR-593	CGATGAAGAAAGAAATGGTC	ACGTAAGTCACGTACAACTCG	(CAA)6	55	250	1	Mitochondrial energy transfer protein	Known	Coding
330	ASSR-594	ATTCTTCTCTCTCTACCCTTCC	GGTACTCGAGAATTATTGCTG	(TGG)6	55	130	1	Unknown	Unknown	5'UTR
331	ASSR-595	ACATCCATGAGTTACCAAAGTC	GCCTTTTTACAAGCAAAGTG	(GGT)6	55	150	1	Transcription elongation factor	Known	Coding
332	ASSR-599	GACTACCTTGTTCTCGTTGC	TCTTTCAACTATGAGGAACAGC	(CTG)6	55	200	1	Zinc finger family protein	Known	Coding
333	ASSR-600	CTGTTTCTGCTTTTGTTTCC	CAGTGTTATCCTCTTCTCTTCC	(GGT)6	55	210	1	Unknown	Unknown	Coding
334	ASSR-601	CTTGAACACCTTCACTCATTC	GGTGGTAACAAAAACAATGG	(GTT)6	55	140	1	Unknown	Unknown	3'UTR
335	ASSR-603	CTTCTGCTGCTAATAACTTTGG	AGGAGAAGAGAAAGAGTTGATG	(CAC)6	55	200	1	Unknown	Unknown	Coding
336	ASSR-605	GTTCCCTTTTGTCTTAACCTG	AACTATGAGCTCTCCCTGAAG	(CCA)6	55	130	1	Unknown	Unknown	Coding
337	ASSR-607	CCATGTAGTTGTTGTTGTTGTC	CAACAATCCTCCTCCACCTC	(GCT)6	55	120	1	AP2/ERF domain	Known	Coding
338	ASSR-609	AGTGCTGTGTAAGCTCCTTC	GTGGTGTAGGTGTAGGTGTTG	(ACC)6	55	190	1	Leucine Rich family protein	Known	3'UTR
339	ASSR-610	AAACCTAACCCTAAGAATCTCC	GTGGTGATTCGAGTTGGAAG	(GTG)6	55	150	1	Unknown	Unknown	3'UTR
340	ASSR-613	CAGTAATCACAACCAACCAAC	GAGAAGTGAAGGGATTTGAG	(CCA)6	55	150	1	Unknown	Unknown	Coding
341	ASSR-614	CAATCAGACTCCTCCTGTTC	CACCAAACTCAGAATCCAAC	(CAC)6	55	170	1	Tetratricopeptide Repeat containing Protein	Known	Coding
342	ASSR-620	AGTTTAGACAAAAACCCTAGCC	GAGTGTTGAGGGTCTGAGTAAC	(CAC)6	55	170	1	Unknown	Unknown	Coding
343	ASSR-624	CCCTTAGGCTTATAGTAATAGCTG	TCAGCAGCTACTGTTTCTTTAG	(GGT)6	55	180	1	AGK2 Guanylate kinase	Known	3'UTR
344	ASSR-634	GAATCGGACAGTGGGGTTAG	TCTGTGAAATCACTTCCTCTTC	(CAC)6	55	170	1	Phosphate like protein	Known	3'UTR
345	ASSR-636	CAAATATCTTCTTGTGCTGCTG	ATACAGTGGGAAGAGGAAAAC	(GGT)6	55	200	1	Unknown	Unknown	Coding
346	ASSR-644	CTGTTGAACTCCGATGTTATAG	TCCTAAGCTTCAGTGACTTTTC	(GTT)6	55	110	1	Unknown	Unknown	Coding
347	ASSR-645	GTGGTATCAAATAGCAAAGAGG	AATGACTGTGCAATTCCTTC	(ATG)6	55	160	1	kinase putative	Known	Coding
348	ASSR-648	GGTAGTACACCACATTGTTCC	AGGGACTTTTGTGATTGTAGAG	(GAT)6	55	210	1	Protein of early response to dehydration	Known	3'UTR
349	ASSR-650	TCATAGTGATGAGTGTGAGGAG	CCTCCATTATTATTAGGAGCAG	(AGA)6	55	150	1	Unknown	Unknown	Coding
350	ASSR-651	GTCGCAGAAGAAGAAGAATAAC	CTAAGTCAGGAGAGGATTTAGC	(TCT)6	55	150	1	Unknown	Unknown	3'UTR
351	ASSR-652	ACGTTTCTCTTCGTACTCTTTG	TGATTGAGAAGTAACTGAGTGG	(AAG)6	55	180	1	Unknown	Unknown	3'UTR
352	ASSR-656	GCTTAGGAACAGAGAAAGGAG	CAAGCAAAATACGACATACGAC	(AGA)6	55	100	1	Leucine zipper family protein	Known	3'UTR
353	ASSR-658	TTCCTCTGTTTCAGTAACCTTC	CTCATGTTCACCTCTTTCAAC	(CTT)6	55	150	1	trigger factor	Known	Coding
354	ASSR-660	TATCATCATCGTCTTCTTCTCC	ACACTCCTCACGATCACCAC	(GAA)6	55	90	1	Unknown	Unknown	3'UTR
355	ASSR-662	AGAAGTTAGAGACGAAGCAAAC	CCTTCTTCTACCGACTATTACG	(GAA)6	55	180	1	AP2/ERF domain	Known	Coding
356	ASSR-663	CGAAAGAAAACAGAACAACC	GAGAGAGCTTCAGAAGGAGAC	(CTT)6	55	160	1	Unknown	Unknown	Coding
357	ASSR-664	TCAGAGTGCGAGTAGAAAAAG	GACACTTGAAGAGGCGTAGG	(GAA)6	55	150	1	Unknown	Unknown	5'UTR
358	ASSR-665	GACACACGAAAATGATTGAG	GGTTGTATGAGCTTCTTCTTTC	(CTT)6	55	170	1	Cytochrome P450 dependent fatty acid	Known	Coding
359	ASSR-668	AACAATGTTGAGGAGGAGTTC	GAGTGCAGTTGCAGAAGAAG	(TCT)6	55	170	1	Protoheme 1x furnesyltranferase	Known	Coding
360	ASSR-670	GGATAAAGGGAAAGAGAAAGAC	CTGCTATTGGAATTCTCTGTG	(TTC)6	55	180	1	chromatin binding protein	Known	5'UTR
361	ASSR-674	AGGGTTACAGGTTTTGGTTAC	CCCTTAGAAATCCTCTTGTTC	(TCT)6	55	90	1	40s ribosomal binding protein	Known	5'UTR
362	ASSR-682	CTCACTAGCTACATTTTCCTTG	GTAATGGCGAGTTGTTGAAG	(AGA)6	55	150	1	Unknown	Unknown	Coding
363	ASSR-684	GAAAATCCTATCCAACAGTGAG	CTCCGAACTGAGAGAGAATG	(AAG)6	55	110	1	Unknown	Unknown	Coding
364	ASSR-689	CACTTGCTCGATAGAAAAGG	GTGTGTGAGGTAAGAGTGAGTG	(TTC)6	55	140	1	3'-5'exonuclease domain	Known	Coding
365	ASSR-690	TGAACCTAGCATCTAACTTCTG	GGGGGATAGTTTCTTCGTTG	(GAA)6	55	150	1	lectin like protein	Known	3'UTR
366	ASSR-691	AGAAGAGGGAGTGAAGAAGG	ACTGCAAGAAATTCAACTGC	(CTT)6	55	200	1	Unknown	Unknown	Coding
367	ASSR-692	AGGGTTCATAGACAAGATCAAG	GATCTAATCACTGTCACTGCTG	(TCT)6	55	150	1	No homology	Unknown	Coding
368	ASSR-694	TTGATTTCTCCCTCACTATGAC	AGGATCAAGACGATTATGAGTC	(AGA)6	55	160	1	Mildew resistant locus	Known	Coding
369	ASSR-695	ACTAACAAAACTGAGCCAAGAG	TGAGTGTTTGTCTAACCAAGAG	(AGA)6	55	170	1	UDP glucuranosyl transferase	Known	Coding
370	ASSR-702	TAAGAGGGTTCACAGAGAGAAG	TGTTCTGTATGTGTGTGTTGAG	(TCT)6	55	100	1	unknown	Unknown	Coding
371	ASSR-703	AATTAGTTGTTCCACACCAGAG	ATGTGCCTCTGTTAACTGTTTC	(CTT)6	55	150	1	GRAS family transcriptionfactor	Known	5'UTR
372	ASSR-707	GGAAAAGTGTGTATAGCAGGAG	TCGTTGAGGTTATCATAGACAG	(AGA)6	55	140	1	unknown	Unknown	Coding
373	ASSR-709	ACGCATGAATACTCTCTCTCTC	CATCATCAGTGCCTTGTTATAC	(AAG)6	55	100	1	No homology	Unknown	Coding
374	ASSR-713	GAGAAGAAGCAGGATTGTTG	CTCACATCACAGATTTCACAAG	(CTT)6	55	180	1	Exostosin	Known	3'UTR
375	ASSR-714	CTTGTTCAGTGGGTCATTTG	AGAGAAACAGAGAGAGCCATC	(CTT)6	55	200	1	5'-3' exonuclease domain	Known	5'UTR
376	ASSR-715	CCTAAGGTCTTCAACTTGGTC	CCTCAATCACTGTAACTCTGAC	(AGA)6	55	180	1	Unknown	Unknown	3'UTR
377	ASSR-716	ATGCTGTTGAGCTATCTTCTTC	AGGTTCCCTCTTCATATTATCC	(AAG)6	55	210	1	Unknown	Unknown	Coding
378	ASSR-717	ACCTTTCTCTGAGATCCATTC	CTCTTCGTTCCTTCATTCAC	(GAA)6	55	150	1	eukryotic aspartyl protease	Known	3'UTR
379	ASSR-726	GAGCTCAACACCACTCACAC	CATACGAACGATGTGTCTCC	(TTC)6	55	180	1	Unknown	Unknown	Coding
380	ASSR-727	GGATCTGGAGGTCTTTGTTATC	CAACTCACTTCTTCTTCAATCC	(GAA)6	55	200	1	Unknown	Unknown	3'UTR
381	ASSR-730	CCCTCCACACTTCTAACTTG	ACTGATGACCTTACTTCAAAGG	(CTT)6	55	210	1	No homology	Unknown	Coding
382	ASSR-751	GCTTTGAAGATGTCACTATGG	CCAAGACCATACTCAGAACAG	(AGA)6	55	160	1	IQ domain	Known	3'UTR
383	ASSR-755	AACAGAGAAAAGGGGTTACG	CTGATGACCTGTGTCTTAACAG	(GAA)6	55	200	1	MPv17 PMP22family	Known	5'UTR
384	ASSR-756	CCTCGAGAAAGTAAGGATGTAG	GGGAACGATAATTAGTGAAGAG	(GCT)6	55	140	1	aldehyde dehdrogenase domain	Known	3'UTR
385	ASSR-757	GTCTTGGGGTATTATTACTTGC	CACGTGACTTATTTCCTCAAC	(GTT)6	55	190	1	ATTH Domain family	Known	5'UTR
386	ASSR-762	CTCTTCACTGTCATTTTGCTC	AAACTTCTGTGGTAGATGCAAG	(ATG)6	55	190	1	Unknown	Unknown	3'UTR
387	ASSR-769	CCATAGACGAAGAAAGTCAATC	TGTAGTAGCAGAACTTGGTGTC	(TAA)6	55	150	1	Dof domainzinc finger	Known	Coding
388	ASSR-777	TTCCCCTCACTGTCATAGTC	CATGGAACGATCTATCTTCTG	(TCC)6	55	150	1	Unknown	Unknown	3'UTR
389	ASSR-792	CCAACTACTCAACCTAAAGGAC	CTAGAAATTCCAGACACAGGAG	(AAC)6	55	160	1	Unknown	Unknown	Coding
390	ASSR-798	GACGATGATTTACCAAAGAGAG	GGTAACCTCATTAGGTCCAAG	(ATT)6	55	180	1	Unknown	Unknown	5'UTR
391	ASSR-799	CTACTTTTGACCCTGGATTG	GGAAGAAGAAGTAGAAGAGGAAG	(CAA)6	55	110	1	PAK binding domain	Known	Coding
392	ASSR-806	AATTACCAACTAAGACCCTGAC	GTTCTTACTCTGTTCCCAACTG	(GAT)6	55	160	1	N-CoR and TFB IIIB binding domain	Known	Coding
393	ASSR-819	CAAAGAATCAACTCCTATCTCC	GTTAAGAAGCTTCCCTTTCC	(CAT)6	55	160	1	C2 domain of PTEN tumour suppressor protein	Known	5'UTR
394	ASSR-820	GCTGAGAAGCCACTCTAATG	CCTCCCAACAAATAAGTCTTC	(CAT)6	55	105	1	Calmodulin binding protein	Known	5'UTR
395	ASSR-825	AACATGGCTACCCTAACTATTC	GTCAGTCCACTTCATTCTCTG	(CAT)6	55	160	1	Unknown	Unknown	Coding
396	ASSR-828	AGAATATGGTGGGGAATTTG	CTTCTCCTGAATCATCTTCATC	(ATC)6	55	150	1	Unknown	Unknown	Coding
397	ASSR-830	CTATATGATGAGTGGGATGATG	GCACTTTAGTCGGTGTAGTATTC	(CAA)6	55	120	1	Unknown	Unknown	Coding
398	ASSR-831	AGAGAGTGTTCTCGGAGATTC	TTGACTTACGGTGTTCTTCTTC	(GAG)6	55	170	1	AUX/IAA family	Known	Coding
399	ASSR-835	CATTCAAGTCTCTCTTCAGGAC	GTAAGAGTTCCAAGCAGAGTTC	(GAT)6	55	190	1	Unknown	Unknown	Coding
400	ASSR-841	GAATGAAGTTTCAGATGACTCG	GTCCCTTACTCAAGTCAGAATAG	(TGA)6	55	170	1	RNA binding domain	Known	Coding
401	ASSR-842	CTCATCAAATCACTTGTGGTAG	AGCTCAGACAACTCACCTTC	(CAT)6	55	195	1	DNA binding protein	Known	Coding
402	ASSR-845	CGAACCACCAGAGAAATTAAAC	AGGAGACCGCTAGATATAAATG	(ATG)6	55	185	1	SPOC domain	Known	Coding
403	ASSR-846	TGAAGAAGATGAAGAAGAGGAG	TTAGACCTGATTGAATCTCACC	(GAT)6	55	185	1	DDT domain	Known	Coding
404	ASSR-849	GTGCATTTCACTGATAAGTCTG	CTGAATCAGAATCTTCCTCTG	(CAT)6	55	170	1	BSD domain	Known	3'UTR
405	ASSR-851	TCATGTGTCAATATCACTAGGC	GGTTTTAATAGCGAGGACATTC	(GAT)6	55	190	1	N- terminal metallophosphate domain	Known	Coding
406	ASSR-861	CATTACCACCTAAGACGTTGTC	GAATAATAAGCCAAGCGAGAG	(ATG)6	55	160	1	Unknown	Unknown	Coding
407	ASSR-867	TGCTGTTGTTATTGGATGAG	CTTCACCACAAAAGGTACAAC	(TCA)6	55	160	1	Unknown	Unknown	Coding
408	ASSR-868	CTTAAACTTGGTTGGAAGGAC	GATGCTACATAGGATCAGAATG	(CAT)6	55	155	1	GRAS family transcriptionfactor	Known	3'UTR
409	ASSR-876	TCTACCTTTCTAAACTCCGTTC	CTAGAGGGGTTTATTTTTAGGC	(TGA)6	55	140	1	Homeobox domain	Known	3'UTR
410	ASSR-878	GGAACTATTGATGATACCCAAC	ATGAAATCCATGATGAGCTG	(TCA)6	55	170	1	Unknown	Unknown	Coding
411	ASSR-892	AAGTACAACAACGACCCTTATC	TAGTGGAGAGAGAGAGAGGAAG	(ATC)6	55	160	1	No homology	Unknown	5'UTR
412	ASSR-893	TAGGATCTGGTTAATGTCATGG	TAACCGGGCTGAAACTAATAC	(TCA)6	55	170	1	START domain	Known	3'UTR
413	ASSR-895	AAGCACTAGGTAAGAGGAAGAG	ATGTTGTATTCTATGGGTGTGC	(ATT)6	55	150	1	PPPDE putative peptide domain	Known	5'UTR
414	ASSR-899	TGGTGAGATGTTGTATTGTGTG	CTACATATCTTGGACGGTAATG	(TTA)6	55	150	1	UBCc domain	Known	3'UTR
415	ASSR-900	CTCTTGCATTGAGGTCATTTAC	GGACAAAATGAGTTTCTTGC	(AAT)6	55	150	1	Unknown	Unknown	Coding
416	ASSR-903	ACCACACTGTACTGACTTGAAC	AAGTACAGAGCAACTGGAACAG	(AAT)6	55	150	1	Unknown	Unknown	5'UTR
417	ASSR-904	CTCCAGTCTGTTGAGAAATTG	TATAGAGAACCGAACCAGGTC	(TAT)6	55	200	1	bZIP transcription factor	Known	3'UTR
418	ASSR-907	GGAGAGATTCAAGAGGAAAAC	AGATCTCTTCCCTACTCAGCTC	(AAT)6	55	140	1	unknown	Unknown	5'UTR
419	ASSR-908	ACAGATACCCTGTTGTTTGAAG	AAAGACCAACTTAGAACTACCC	(ATA)6	55	140	1	Fiddlehead like protein	Known	3'UTR
420	ASSR-911	GGTGTTATAAAATGCCCTTC	GTTTCTTTTCTCCTTCTGCAC	(AAT)6	55	140	1	Zinc binding domain	Known	Coding
421	ASSR-912	AACTCATGTGTACTGGGTCTC	ACAAGTCTTAATCGCAACAG	(TAT)6	55	160	1	Ubiquitin	Known	Coding
422	ASSR-914	GATTTCCCTGCCATCTTATTAC	AGCTTCTCAAGTCGTCTAAAAC	(ATT)6	55	160	1	Fasciclin domain	Known	5'UTR
423	ASSR-915	TTACTTTCCCTCAACTATCAGC	GTAAGCACCTTGTTCTTTCG	(TAT)6	55	150	1	Signal recevier domain	Known	5'UTR
424	ASSR-917	AGTGAGGAAGGGATAAACTAGG	CATTCCCTCCCACTAACTTAAC	(ATA)6	55	150	1	Unknown	Unknown	Coding
425	ASSR-919	CAAATAGATCAGCCTCAGACTC	GTAGCCCCACTTGTAAATTC	(TTA)6	55	190, 210	2	SPRY domain	Known	5'UTR
426	ASSR-923	GATAGTCACAGATCACGTTGAG	CTCTTCTGGTCTTCTTTACCAC	(TTA)6	55	155	1	Sugar transporater	Known	Coding
427	ASSR-959	AGAGAAGAAGCACAAGAGAGTG	CTTCTGTCACTGTTGATGAGTC	(TTA)6	55	155	1	DNA binding protein	Known	Coding
428	ASSR-963	AACAAAGAACCGAAACTGAG	GTCTCTGCTTCCAAAGAACTC	(TAT)6	55	140	1	Unknown	Unknown	Coding
429	ASSR-968	GTATTGCCTAAATGGGAGAATC	CACCAGTGTTGTAACTGTGAAC	(CAA)6	55	150	1	Type-I glutamine amino transferase domain	Known	3'UTR
430	ASSR-969	CTGTTTCTCCAATTCACCTAAG	ACTACTACATGCACCAAAACAG	(ACA)6	55	150	1	NAC Domain protein	Known	Coding
431	ASSR-973	CAACCTCTTTGAAGAAGCTAAC	AATCACAAAAGGACCCAAAC	(TTG)6	55	155	1	Ethylene insensitive protein	Known	Coding
432	ASSR-976	TGAAAGTAAAGGGAGAGAGTTG	CAAACACTTCTTTACACGTCTG	(GTT)6	55	150	1	Unknown	Unknown	5'UTR
433	ASSR-977	CAGAATCCACAAAACTACACC	ATCATGAGGCTGTTCTTGAG	(AAC)6	55	150	1	Unknown	Unknown	Coding
434	ASSR-980	CTGTAAGTTGTGGGATACACAG	AGAAAAACAGTACTTGGGACAC	(AAC)6	55	150	1	ZW2 domain	Known	3'UTR
435	ASSR-983	AACACAAGACAAGAAGCACAG	TGCTATTCTAGAGAAAGGGTTC	(AAC)6	55	140	1	Unknown	Unknown	5'UTR
436	ASSR-987	CTCATGAGGAAGAACACAATG	CTGAAAGTTGTAACCACATGAC	(GTT)6	55	150	1	TCP family transcription factor	Known	Coding
437	ASSR-991	GAGGATTGGAAATGGAGTTG	CTACGCTCAATCCTGTCATC	(AAC)6	55	150	1	Unknown	Unknown	3'UTR
438	ASSR-995	TCCTCCTCCCAAGTTTATTAC	GAGTGAAGATGGTTTTGTGAC	(AAC)6	55	170	1	Unknown	Unknown	3'UTR
439	ASSR-996	CATATAACCTCGCAACAGAAG	AACAGGTCTCTATCAGTTTTGG	(TGT)6	55	190	1	PSAT family	Known	5'UTR
440	ASSR-998	GAGTAACAGATGCTGAGTCTTG	AGGATCAGTTGAACTACGAGTG	(ACA)6	55	170	1	Homeodomain	Known	Coding
441	ASSR-1002	GTCTCCACCATAGTAATGAACC	TCATCTAGCAGTAACAGTGAGC	(ACA)6	55	180	1	DNA binding protein	Known	5'UTR
442	ASSR-1074	GTTTTACGGTCACTCATCAAC	GTCACTTTCAGCAACAACTTC	(TGT)6	55	170	1	Unknown	Unknown	Coding
443	ASSR-1076	GGTTGATCGGAGTAGATGTC	TTAATGTCAGCTACCTCAACAC	(GTT)6	55	165	1	Lysine domain	Known	Coding
444	ASSR-1078	ATTACAGCCAGAAGCTAAGAAC	CTGGTTTGGCTATAATCTGTG	(GCG)6	55	160	1	PLATE domain	Known	Coding
445	ASSR-1092	AAACAGGATATTAGACCAGCAC	AACATGCACTAAGCAGTATGG	(CGG)6	55	160	1	Serine/threonine protein kinase catalytic domain	Known	Coding
446	ASSR-1120	TCGGAGAAATCCTCTTTGAC	AATCGCAAACTCACTCAGAC	(AGG)6	55	190	1	BSD domain	Known	Coding
447	ASSR-1141	CTCACTCACTCCAAACAAATC	TCTAATTCCTCAACTACCCTTG	(CAG)6	55	185	1	No homology	Unknown	Coding
448	ASSR-1149	AGACCAATCAAAGAAGGTACAC	TAACATCACTAGCAGGCTTTG	(TCG)6	55	180	1	Alpha crystallin domain	Known	Coding
449	ASSR-1185	CCTACCCCTTAAGTATAACACC	CTTTATGATCATCACGGTCAC	(AT)9	55	180	1	Unknown	Unknown	Coding
450	ASSR-1187	GATGCCATTTTTCCCTTACC	GTTGGGCATAAAAACGAGAC	(AC)9	55	170	1	Unknown	Unknown	Coding
451	ASSR-1190	ATAAAGAGCGCACTTGTCTC	AGGTACCAGTGTCTGTGTTTG	(AC)9	55	170	1	Unknown	Unknown	Coding
452	ASSR-1193	AGAGTTTGAGGGGTTTAAGG	AGAGCCAAGAAACGAAGCAC	(CA)9	55	170	1	Transferase family protein	Known	Coding
453	ASSR-1208	TTATGGATGGAGGAATGAAG	TCTTCTGGTTGTTCATAGACAC	(CA)9	55	180	1	Putative Athila retroelement ORF-1	Known	Coding
454	ASSR-1213	GTTGTTGAATTCTCCTCCTATG	ACTCTCCCTGCTAATTTCTAAC	(GT)9	55	170	1	DNA binding protein	Known	Coding
455	ASSR-1214	GAAGGCTCAAAATTCACAAG	CAGATGCTGCAATAAAAGTG	(ACA)6	55	170	1	WRKY family transcription factor	Known	Coding
456	ASSR-1216	GAGTCAGACAAAGCTTTTGAAC	CTTCTCTTCCTCTGATTCCTC	(CAG)6	55	170	1	Global transcription factor	Known	Coding
457	ASSR-1217	TCTCTATCAGAGTCTTCACTGC	ATCCAGCAGATCATATCCAC	(GGA)6	55	190	1	WRKY family transcription factor	Known	Coding
458	ASSR-1220	TATCAAGAGAGTGAGACAGACG	CAACTCCTCAAACGTTACATC	(GAG)6	55	210	1	Unknown	Unknown	Coding
459	ASSR-1223	ATCAGGTTTCGTGATCTTAGAG	GAGTGAGAGTACTTTGGCTTTC	(CAG)6	55	160	1	Alternative oxidase precursor	Known	Coding
460	ASSR-1229	TGAAGAGGCTGTTCCACTAC	TGTTGAATACTCAAGGCTACAG	(GAG)6	55	200	1	Putative translation initiation protein	Known	Coding
461	ASSR-1232	GATAATAACGGTGAGAATGGTG	CCTTCTTCTCCAACAAATTACC	(CAG)6	55	160	1	jmjC domain containing protein	Known	Coding
462	ASSR-1234	TATGTCGTCAAAGGGTTTTC	AACAACTAGGCAGGTACACAC	(CAG)6	55	145	1	No homology	Unknown	Coding
463	ASSR-1269	CTCACCCCAAATTTCTAGTTC	GTAATTGTCTCCACAACATGG	(AGG)6	55	145	1	Catalytic putative	Known	Coding
464	ASSR-1311	ATTGACTATGATCCTGTGTACG	ATGCACAATCTGAACTGTGTAG	(TGC)6	55	145	1	Unknown	Unknown	Coding
465	ASSR-1313	GACTAGTGGACAGAAGCAGTTC	TTACCTGTTCTTGACAGCATAG	(AT)9	55	150	1	Amine oxidase	Known	Coding
466	ASSR-1316	TCTAGAGGGAATCAATTGTGAG	GAAAGTCATTCTCTTGTGTCAG	(AT)9	55	170	1	N-acetyltransferase	Known	Coding
467	ASSR-1317	AAACTGAGGCTAAGGCTACTAC	CTACTGAACCGAACCCTTTAG	(AT)9	55	145	1	unknown	Unknown	Coding
468	ASSR-1339	AGAAGACGTAGAGTGAGGAAAG	ACCTTCTTCCATAAGAGAATGC	(AT)9	55	180	1	reticulon3-A3	Known	Coding
469	ASSR-1392	AGGTGGATACAACCGTAATG	TAAGACATCAATCACCAGCTAC	(TA)9	55	160	1	Putative Glycine rich RNA binding Protein-1	Known	Coding
470	ASSR-1398	ATCAAAGGGGATAGAGGATTAG	TAAACCTCTCTCACACACACAC	(GAA)6	55	160	1	AtQSOX2(quiescin-sulfhydryl oxidase-2)	Known	Coding
471	ASSR-1400	CATCATCATCATCATCATCC	TGATGGTAGCTAGGTAGGAAAG	(GGC)6	55	190	1	No homology	Unknown	Coding
472	ASSR-1412	GTGTTTATAGGACGTGGTTTTC	AAGTTAGGCCACATTGAAAG	(TGT)6	55	150	1	No homology	Unknown	Coding
473	ASSR-1413	GTAGTAGTGGTGGTGGCAGTAG	AGTTGTCTCCTTAAGAACTTGG	(TCA)6	55	120	1	No homology	Unknown	Coding
474	ASSR-1416	AGAGCGACAATCTTTCTCTG	GAATGAGAGAGATCAAAGCATC	(TGG)6	55	140	1	No homology	Unknown	Coding
475	ASSR-1421	ATGTTGATTTCTGGACTCCTAC	TCTCTCGTTTGTTATCTTCACC	(TTG)6	55	190	1	Helix loop helix domain	Known	Coding
476	ASSR-1432	TCACCAGTATAGTTCATTCACC	CGTAGAGATGATCAACAAAGG	(TTC)6	55	140	1	Disease resistance protein	Known	3'UTR
477	ASSR-1434	GTCCACCATCTCCTCAAATTC	GACGGTTTCTGGTACAGTTG	(GAA)6	55	100	1	No homology	Unknown	Coding
478	ASSR-1442	CACAGGTTACAATTCCTTCAG	AAACATTAGCCATCTCAGGTC	(CTT)6	55	170	1	No homology	Unknown	Coding
479	ASSR-1452	AATAAGAAGAGAGAGGAGGTTG	ATTAACACTTGTACTCGAGGTG	(GAG)6	55	175	1	No homology	Unknown	Coding
480	ASSR-1453	CTTGCATGAGAGAATGTACAAG	TGATCACAGAACCCAAGTTTAC	(TTC)6	55	140	1	No homology	Unknown	Coding
481	ASSR-1461	TGACACATCACACACAACAAC	GTGAGGATTGTGAATTGAGAG	(GAA)6	55	170	1	No homology	Unknown	Coding
482	ASSR-1462	GGGGGTACTCTCATATTGTTC	CATAACTAGAGTTGGAGGATGC	(AAC)6	55	150	1	No homology	Unknown	Coding
483	ASSR-1466	TGGTCGTTTAAGGAGACAAG	CACAAACAACAAGTACAACACC	(AG)9	55	150	1	Transferase	Known	Coding
484	ASSR-1472	ATAGGTTGCATCATCAGAGAG	CATCTCATCCTCAAAACAACAC	(AAG)6	55	150	1	Cell division protein kinase	Known	Coding
485	ASSR-1479	TCTGTAGTTTTTGGCTACAGTC	ACTATGCACATTACTGAAGCTG	(GTT)6	55	110	1	No homology	Unknown	Coding
486	ASSR-1481	ATGACGAAGGATCACTACTTTG	GGGTAGCTAAGCTTCTCCATAG	(AAC)6	55	150	1	Unknown	Unknown	Coding
487	ASSR-1484	CTCTTCCTTCATCTTCTTTCTC	GAGTGTTTGGGTTTTAAGAGG	(CAT)6	55	150	1	No homology	Unknown	Coding
488	ASSR-1486	AATAGGTTCCAGAATGAAGC	AAGGCCTAGCTGATGTATTG	(TTG)6	55	140	1	No homology	Unknown	Coding
489	ASSR-1494	CAAGAGATTACACTTGCACTTC	AATTTTGCACGTCTCATTGC	(TTC)6	55	150	1	No homology	Unknown	Coding
490	ASSR-1495	CCACTTATAAGAATCGAGAGTG	AATGTGATCAATCCTTGGAG	(GAT)6	55	140	1	Unknown	Unknown	Coding
491	ASSR-1497	AGATCATCCAGAAGAAGATCAC	AACTTCATCCAAACAGGAGAG	(AAT)6	55	140	1	NAM protein	Known	Coding
492	ASSR-1498	GGTTCTCAAAGTAATCACCAAG	GATGAAAGGCTCACAATCTTC	(AAC)6	55	160	1	Transposases	Known	Coding
493	ASSR-1500	AAACATCCATGCTAGAGTTACC	AGAAGCTACAACAACAACCAG	(GAT)6	55	193	1	Unknown	Unknown	Coding
494	ASSR-1501	GTCACTTTCAGCAACAACTTC	GTTTTACGGTCACTCATCAAC	(GAT)6	55	160	1	Unknown	Unknown	Coding
495	ASSR-1512	TGCTGTTGTTATTGGATGAG	CTTCACCACAAAAGGTACAAC	(TGA)6	55	160	1	Unknown	Unknown	Coding
496	ASSR-1537	AACACCAACATGGTAGATGAG	GGAATTGAGTGAAAAGTCCTAC	(CGC)6	55	110	1	Anthranilate phosphoribosyl trasferase-like protein	Known	Coding
497	ASSR-1538	GGTTGTATGAGCTTCTTCTTTC	GACACACGAAAATGATTGAG	(TGA)6	55	160	1	No homology	Unknown	Coding
498	ASSR-1561	TTATGGATGGAGGAATGAAG	TCTTCTGGTTGTTCATAGACAC	(AGA)6	55	150	1	No homology	Unknown	Coding
499	ASSR-1564	GGATCAGCTCTAAAAGGTACTG	CACAGGTTCAGCTACTCACTC	(AGA)6	55	150	1	F-box domain -kelch like protein	Known	Coding
500	ASSR-1576	GGATCTGGAGGTCTTTGTTATC	CAACTCACTTCTTCTTCAATCC	(ACA)6	55	160	1	No homology	Unknown	Coding
501	ASSR-1578	GTCCAGATCAAAAAGCATTG	CTTCTTCAACATCAGAAGATCC	(AG)9	55	190	1	B3 DNA binding domain	Known	Coding
502	ASSR-1580	TCTTCTATAACTCCCCTCAAAG	GATTAGGGTTTGGATTGATG	(AGA)6	55	160	1	No homology	Unknown	Coding
503	ASSR-1582	GTTGCATGAACTCGAAAAAG	GTTCTTCACTCCAATATCAACC	(TGA)6	55	102	1	Unknown	Unknown	Coding
504	ASSR-1590	GAATTAGGAGGTCGTTAACTTG	TTTCTTCAGAGACCTCTTCATC	(CAC)6	55	155	1	No homology	Unknown	Coding
505	ASSR-1594	CAACTTACTTGAAAACCGTCAC	CCTCCAAGTTTTTCTTCCTTC	(CAA)6	55	160	1	Unknown	Unknown	Coding
506	ASSR-1596	GGATCCAAATATTGGTCAAC	CATTATGGTCACTTCTGAAAGC	(AG)9	55	150	1	DNA binding protein	Known	Coding
507	ASSR-1598	GTGCTCTATTTCCATATCTTCC	AGTTCATCACTTTGAACCTCAC	(GAA)6	55	150	1	No homology	Unknown	Coding
508	ASSR-1602	GTTCTTGTTTCTTCTCCTCTTG	AAATCTAATGGCAGAAGCAC	(AAC)6	55	180	1	Unknown	Unknown	Coding
509	ASSR-1608	CTATGATTCACCAAGGAATCTG	CCATTCCCATTCTATCAATCTC	(CAT)6	55	160	1	No homology	Unknown	Coding
510	ASSR-1614	TGATGGTAGCTAGGTAGGAAAG	CATCATCATCATCATCATCC	(AAG)6	55	200	1	No homology	Unknown	Coding
511	ASSR-1615	AAGAGGCAGAAGAGGAATATG	GGGAAAAACCTTAGTTACAACG	(AG)9	55	160	1	Calmodulin binding protein	Known	Coding
512	ASSR-1620	ATATTGCCTCAAACCATGTC	TCTTAGTTCGTGCTATGTTGC	(TGA)6	55	110	1	No homology	Unknown	Coding
513	ASSR-1639	GCTTTAGCCTAATAAACTGAGG	TGTTTTGGTTTCCGATCAAG	(AAT)6	55	150	1	Senescence-associated protein	Known	Coding
514	ASSR-1669	GTAACCCCAAAATGTTGATGC	GGGATCACTATTCAACAATGC	(TA)9	55	150	1	No homology	Unknown	Coding
515	ASSR-1681	CCAACACAGTAACTCTCTCTCTC	GTAAGCCCAATTCATAAGAGG	(CTT)6	55	150	1	No homology	Unknown	Coding
516	ASSR-1689	AGGATGATGATAGAGCGATG	ACCTTCATCTTCATCCAAAG	(AAT)6	55	140	1	No homology	Unknown	Coding
517	ASSR-1692	GAGTAACAGATGCTGAGTCTTG	AGGATCAGTTGAACTACGAGTG	(CT)9	55	164	1	Homeodomain-Leucine Zipper protein	Known	Coding
518	ASSR-1696	GCCGTTAATGTTGTTACTATCG	GGAAAGCCTTCAAGGATAAG	(TGA)6	55	125	1	No homology	Unknown	Coding
519	ASSR-1704	ACGTGTTTCCATAGATGCTAC	GATCAACAAGAAACCCAAAC	(TGT)6	55	150	1	Unknown	Unknown	Coding
520	ASSR-1712	ATGCTGTTGAGCTATCTTCTTC	AGGTTCCCTCTTCATATTATCC	(TCG)6	55	171	1	Cop1-interacting Protein7	Known	Coding
521	ASSR-1714	CTCGCTCTGTATATATCACTTCC	ACAGAGAAGTGTCTTGTTTGTG	(AAT)6	55	160	1	P-loop NTPases	Known	3'UTR
522	ASSR-1723	AAACTGAGGCTAAGGCTACTAC	CTACTGAACCGAACCCTTTAG	(TTC)6	55	175	1	No homology	Unknown	Coding
523	ASSR-1736	ACCTTTCTCTGAGATCCATTC	CTCTTCGTTCCTTCATTCAC	(TTC)6	55	150	1	Aspartic protinase nepenthesin-1 precursor	Known	3'UTR
524	ASSR-1737	AGAGTTTGAGGGGTTTAAGG	AGAGCCAAGAAACGAAGCAC	(TA)9	55	150	1	Transferase family protein	Known	3'UTR
525	ASSR-1742	AATAAGAAGAGAGAGGAGGTTG	ATTAACACTTGTACTCGAGGTG	(GAA)6	55	170	1	No homology	Unknown	Coding
526	ASSR-1745	TAAATTAAACGAGGCACTGG	CTAAATAACTACGGGGACGAC	(GT)9	55	170	1	No homology	Unknown	Coding
527	ASSR-1751	GTAGGGGAGGTTTTCTTCTTG	GAGTGTTCCTCAAGCTCCAC	(GAA)6	55	160	1	Unknown	Unknown	Coding
528	ASSR-1761	AGTGAGCTTTTCTTCTCTGTTG	CTCAATGCACTACCTCTCTTG	(TCC)6	55	151	1	No homology	Unknown	Coding
529	ASSR-1762	AGAGTGAGAGAGAGAGAAAAGAG	TACGGAGAGTATCTTGAAAACC	(GAG)6	55	160	1	Unknown	Unknown	Coding
530	ASSR-1772	CCATCATAATCTACACCGTTTC	GGGTCATTATTATTCGCTTC	(TGC)6	55	139	1	Protein MKS1(Map kinase substrate-1)	Known	Coding
531	ASSR-1776	GTGGTGGAAGACAGGAGAAAG	AATGAGTCAAAGAGTACCTTCC	(AGA)6	55	147	1	No homology	Unknown	Coding
532	ASSR-1786	GTTAGTGCGCAACTATTCTACC	TGTGTGTTGTCTTCAGGAGTC	(CTC)6	55	151	1	No homology	Unknown	Coding
533	ASSR-1788	GCACTAGCATTGACAAACTAAG	GTTCCTATGCTGGTTCTTTTG	(ATA)6	55	144	1	No homology	Unknown	Coding
534	ASSR-1789	TCTTCTTGTTTCCCAAGACTC	TGTGCTTTAGTACTCCTGATTG	(CCT)6	55	105	1	Unknown	Unknown	Coding
535	ASSR-1797	CGAACCAGACTACATTGACTC	GAGTGATACATGGTGTCGTG	(GAA)6	55	200	1	Unknown	Unknown	Coding
536	ASSR-1802	CCAGTAATACACCCATGACTTC	TAGATGCTAAGGAAGAGAGGAG	(ACC)6	55	210	1	No homology	Unknown	Coding
537	ASSR-1808	AAGTTGTTGGAGTCACTGTTG	GAGAGGGAATGAAAGAAAGTG	(CAA)6	55	200	1	No homology	Unknown	Coding
538	ASSR-1810	GAAGTTGGTGAAAAGAGAAGAC	AGTCTCAGTCTCAGCCTCTG	(TTC)6	55	190	1	Unknown	Unknown	Coding
539	ASSR-1812	GTTAATTTGCATGTAGGAGCTG	AGCTTGCATGAGTTTTTGAC	(CAA)6	55	150	1	No homology	Unknown	Coding
540	ASSR-1817	GAGCTCAACACCACTCACAC	CATACGAACGATGTGTCTCC	(TGC)6	55	150	1	Unknown	Unknown	Coding
541	ASSR-1819	GATAGTCACAGATCACGTTGAG	CTCTTCTGGTCTTCTTTACCAC	(TGT)6	55	120	1	Sugar transporater	Known	3'UTR
542	ASSR-1824	GTCGGTAAGTTGGTAAATGAAG	GGGAAAGAAAGAAAGAGTGAAG	(CTT)6	55	125	1	No homology	Unknown	Coding
543	ASSR-1825	GATGGCAAAGCATGTTACTTAG	GTTGAAGATGAAGAGGAGGAG	(TAT)6	55	180	1	No homology	Unknown	Coding
544	ASSR-1826	CTCAGAAGATGTCTCTGTTTCC	GAGGAGTGGTAATGGTGATG	(CCG)6	55	160	1	No homology	Unknown	Coding
545	ASSR-1839	CGAGAAAGTAAGGATGTAGAAG	GGGAACGATAATTAGTGAAGAG	(TCT)6	55	130	1	No homology	Unknown	Coding
546	ASSR-1848	GGTTTCTCCATAGACCCATC	CATCTGTGAAAACTGAAGGAG	(CAT)6	55	150	1	Unknown	Unknown	5'UTR
547	ASSR-1857	TATGTCGTCAAAGGGTTTTC	AACAACTAGGCAGGTACACAC	(ATG)6	55	125	1	No homology	Unknown	Coding
548	ASSR-1859	ATCAAAGGGGATAGAGGATTAG	TAAACCTCTCTCACACACACAC	(ACA)6	55	160	1	No homology	Unknown	Coding
549	ASSR-1863	AGCATCACCATAACCATCAC	ATTAGGACAAGAAGCAATCAGG	(TGC)6	55	130	1	No homology	Unknown	3'UTR
550	ASSR-1870	TACGACATTCCAGCAAAGAC	CATATTATGTCCCCTCACATC	(TGT)6	55	160	1	Cytochrome P450	Known	Coding
